# Supplementary material for: (E)-1-(2,4-Dinitro­phen­yl)-2-[1-(3-nitro­phen­yl)ethyl­idene]hydrazine
Source: Acta Crystallogr Sect E Struct Rep Online. 2012 Aug 11;68(Pt 9):o2684–5. doi: 10.1107/S1600536812034812 (PMC3435706; doi:10.1107/S1600536812034812)
Supplement: Supplementary file 1 [file e-68-o2684-sup1.cif]

##############################################################################
#                                                                            #
# This CIF contains the data in a paper accepted for publication in          #
# Acta Crystallographica Section E. It conforms to the requirements of       #
# Notes for Authors for Acta Crystallographica Section E, and has been       #
# peer reviewed under the auspices of the IUCr Commission on Journals.       #
#                                                                            #
# Full details of the Crystallographic Information File format               #
# are given in the paper "The Crystallographic Information File (CIF):       #
# a New Standard Archive File for Crystallography" by S. R. Hall, F. H.      #
# Allen and I. D. Brown [Acta Cryst. (1991), A47, 655-685].                  #
#                                                                            #
# The current version of the core CIF dictionary is obtainable from          #
# ftp://ftp.iucr.org/pub/cif_core.dic.                                       #
#                                                                            #
# Software is freely available for graphical display of the structure(s)     #
# in this CIF. For information consult the CIF software page                 #
# http://www.iucr.org/resources/cif/software.                                #
#                                                                            #
# This file may be used for bona fide research purposes within the           #
# scientific community so long as proper attribution is given to the journal # 
# article from which it was obtained.                                        #
#                                                                            #
##############################################################################
data_global
_audit_creation_method     'form.cif (version 2.0)'
_journal_data_validation_number     ?
_journal_date_recd_electronic     2012-07-30
_journal_date_accepted     2012-08-06
_journal_name_full     'Acta Crystallographica, Section E'
_journal_year     2012
_journal_volume     68
_journal_issue      9
_journal_page_first     o2684
_journal_page_last     o2685
_journal_paper_category     QO
_journal_paper_doi     10.1107/S1600536812034812
_journal_coeditor_code     IS5180
_publ_contact_author_name     'Prof. Fun Hoong-Kun'
_publ_contact_author_address
;
      X-ray Crystallography Unit
      School of Physics
      Universiti Sains Malaysia
      11800 USM, Penang
      MALAYSIA
;
_publ_contact_author_email     'hkfun@usm.my'
_publ_contact_author_fax     '6 04 6579150'
_publ_contact_author_phone     '6 04 6533652'
_publ_section_title
;
(<i>E</i>)-1-(2,4-Dinitrophenyl)-2-[1-(3-nitrophenyl)ethylidene]hydrazine
;
loop_
    _publ_author_name
    _publ_author_footnote
    _publ_author_address
    'Hoong-Kun Fun'
;
      Thomson Reuters ResearcherID: A-3561-2009.
;
;     X-ray Crystallography Unit
      School of Physics
      Universiti Sains Malaysia
      11800 USM, Penang
      Malaysia
;
    'Suchada Chantrapromma'
;
      Additional correspondence author, e-mail: suchada.c@psu.ac.th.
      Thomson Reuters ResearcherID: A-5085-2009.
;
;     Crystal Materials Research Unit
      Department of Chemistry
      Faculty of Science
      Prince of Songkla University
      Hat-Yai, Songkhla 90112
      Thailand
;
    'Boonlerd Nilwanna' ?
;     Crystal Materials Research Unit
      Department of Chemistry
      Faculty of Science
      Prince of Songkla University
      Hat-Yai, Songkhla 90112
      Thailand
;
    'Thawanrat Kobkeatthawin' ?
;     Crystal Materials Research Unit
      Department of Chemistry
      Faculty of Science
      Prince of Songkla University
      Hat-Yai, Songkhla 90112
      Thailand
;
    'Nawong Boonnak' ?
;     Crystal Materials Research Unit
      Department of Chemistry
      Faculty of Science
      Prince of Songkla University
      Hat-Yai, Songkhla 90112
      Thailand
;
data_I
_audit_creation_method     SHELXL-97
_chemical_name_systematic
;
(<i>E</i>)-1-(2,4-Dinitrophenyl)-2-[1-(3-nitrophenyl)ethylidene]hydrazine
;
_chemical_name_common
;
;
_chemical_formula_moiety     'C14 H11 N5 O6'
_chemical_formula_sum     'C14 H11 N5 O6'
_chemical_formula_iupac     'C14 H11 N5 O6'
_chemical_formula_weight     345.28
_chemical_melting_point     ?
_chemical_melting_point_gt     507
_chemical_melting_point_lt     508
_symmetry_cell_setting     monoclinic
_symmetry_space_group_name_H-M     'P 21/c'
_symmetry_space_group_name_Hall     '-P 2ybc'
loop_
    _symmetry_equiv_pos_as_xyz
    'x, y, z'
    '-x, y+1/2, -z+1/2'
    '-x, -y, -z'
    'x, -y-1/2, z-1/2'
_cell_length_a     7.3309(2)
_cell_length_b     38.3569(8)
_cell_length_c     16.8027(4)
_cell_angle_alpha     90.00
_cell_angle_beta     115.1580(10)
_cell_angle_gamma     90.00
_cell_volume     4276.57(18)
_cell_formula_units_Z     12
_cell_measurement_reflns_used     12460
_cell_measurement_theta_min     1.06
_cell_measurement_theta_max     30.00
_cell_measurement_temperature     100(2)
_exptl_crystal_description     Block
_exptl_crystal_colour     Yellow
_exptl_crystal_size_max     0.49
_exptl_crystal_size_mid     0.10
_exptl_crystal_size_min     0.10
_exptl_crystal_density_diffrn     1.609
_exptl_crystal_density_meas     ?
_exptl_crystal_density_method     'not measured'
_exptl_crystal_F_000     2136
_exptl_absorpt_coefficient_mu     0.129
_exptl_absorpt_correction_type     multi-scan
_exptl_absorpt_process_details     '(SADABS; Bruker, 2005)'
_exptl_absorpt_correction_T_min     0.9395
_exptl_absorpt_correction_T_max     0.9878
_exptl_special_details
;
The crystal was placed in the cold stream of an Oxford Cryosystems Cobra
open-flow nitrogen cryostat (Cosier & Glazer, 1986) operating at 120.0(1) K.
;
_diffrn_ambient_temperature     100
_diffrn_radiation_type     'MoK\a'
_diffrn_radiation_wavelength     0.71073
_diffrn_radiation_source     'sealed tube'
_diffrn_radiation_monochromator     'graphite'
_diffrn_measurement_device_type     'Bruker APEXII CCD area-detector'
_diffrn_measurement_method     '\f and \w scans'
_diffrn_detector_area_resol_mean     ?
_diffrn_reflns_number     49752
_diffrn_reflns_av_R_equivalents     0.0723
_diffrn_reflns_av_sigmaI/netI     0.0767
_diffrn_reflns_theta_min     1.06
_diffrn_reflns_theta_max     30.00
_diffrn_reflns_theta_full     30.00
_diffrn_measured_fraction_theta_max     0.999
_diffrn_measured_fraction_theta_full     0.999
_diffrn_reflns_limit_h_min     -10
_diffrn_reflns_limit_h_max     10
_diffrn_reflns_limit_k_min     -49
_diffrn_reflns_limit_k_max     53
_diffrn_reflns_limit_l_min     -22
_diffrn_reflns_limit_l_max     23
_diffrn_standards_number     0
_diffrn_standards_interval_count     ?
_diffrn_standards_interval_time     ?
_diffrn_standards_decay_%     ?
_refine_special_details
;
Refinement of <i>F</i>^2^ against ALL reflections. The weighted <i>R</i>-factor
<i>wR</i> and goodness of fit <i>S</i> are based on <i>F</i>^2^, conventional
<i>R</i>-factors <i>R</i> are based on <i>F</i>, with <i>F</i> set to zero for
negative <i>F</i>^2^. The threshold expression of <i>F</i>^2^ >
\s(<i>F</i>^2^) is used only for calculating <i>R</i>-factors(gt) <i>etc</i>.
and is not relevant to the choice of reflections for refinement.
<i>R</i>-factors based on <i>F</i>^2^ are statistically about twice as large
as those based on <i>F</i>, and <i>R</i>- factors based on ALL data will be
even larger.
;
_reflns_number_total     12460
_reflns_number_gt     7719
_reflns_threshold_expression     I>2\s(I)
_refine_ls_structure_factor_coef     Fsqd
_refine_ls_matrix_type     full
_refine_ls_R_factor_all     0.1289
_refine_ls_R_factor_gt     0.0769
_refine_ls_wR_factor_gt     0.1345
_refine_ls_wR_factor_ref     0.1588
_refine_ls_goodness_of_fit_ref     1.069
_refine_ls_restrained_S_all     1.069
_refine_ls_number_reflns     12460
_refine_ls_number_parameters     679
_refine_ls_number_restraints     0
_refine_ls_hydrogen_treatment     constr
_refine_ls_weighting_scheme     calc
_refine_ls_weighting_details
         'calc w=1/[\s^2^(Fo^2^)+(0.0437P)^2^+3.8937P] where P=(Fo^2^+2Fc^2^)/3'
_atom_sites_solution_hydrogens     geom
_atom_sites_solution_primary     direct
_atom_sites_solution_secondary     difmap
_refine_ls_shift/su_max     0.001
_refine_ls_shift/su_mean     0.001
_refine_diff_density_max     0.509
_refine_diff_density_min     -0.378
_refine_ls_extinction_method     none
_refine_ls_extinction_coef     ?
loop_
    _atom_type_symbol
    _atom_type_description
    _atom_type_scat_dispersion_real
    _atom_type_scat_dispersion_imag
    _atom_type_scat_source
    'C' 'C' 0.0033 0.0016
                         'International Tables Vol C Tables 4.2.6.8 and 6.1.1.4'
    'H' 'H' 0.0000 0.0000
                         'International Tables Vol C Tables 4.2.6.8 and 6.1.1.4'
    'N' 'N' 0.0061 0.0033
                         'International Tables Vol C Tables 4.2.6.8 and 6.1.1.4'
    'O' 'O' 0.0106 0.0060
                         'International Tables Vol C Tables 4.2.6.8 and 6.1.1.4'
_computing_data_collection     'APEX2 (Bruker, 2005)'
_computing_cell_refinement     'SAINT (Bruker, 2005)'
_computing_data_reduction     'SAINT (Bruker, 2005)'
_computing_structure_solution     'SHELXTL (Sheldrick, 2008)'
_computing_structure_refinement     'SHELXTL (Sheldrick, 2008)'
_computing_molecular_graphics     'SHELXTL (Sheldrick, 2008)'
_computing_publication_material
;
SHELXTL (Sheldrick, 2008) and PLATON (Spek, 2009)
;
loop_
    _atom_site_type_symbol
    _atom_site_label
    _atom_site_fract_x
    _atom_site_fract_y
    _atom_site_fract_z
    _atom_site_U_iso_or_equiv
    _atom_site_adp_type
    _atom_site_calc_flag
    _atom_site_refinement_flags
    _atom_site_occupancy
    _atom_site_symmetry_multiplicity
    _atom_site_disorder_assembly
    _atom_site_disorder_group
    O O1A 1.0005(3) 0.92844(5) 0.64127(11) 0.0268(4) Uani d . 1 1 . .
    O O2A 0.9875(3) 0.97771(5) 0.57674(12) 0.0276(4) Uani d . 1 1 . .
    O O3A 0.6139(3) 0.99217(5) 0.26790(13) 0.0359(5) Uani d . 1 1 . .
    O O4A 0.3472(3) 0.95996(5) 0.20354(11) 0.0254(4) Uani d . 1 1 . .
    O O5A 0.2251(3) 0.75669(5) 0.35614(12) 0.0261(4) Uani d . 1 1 . .
    O O6A 0.2531(4) 0.70272(5) 0.39490(14) 0.0472(6) Uani d . 1 1 . .
    N N1A 0.7915(3) 0.87484(5) 0.55324(13) 0.0172(4) Uani d . 1 1 . .
    H H1AA 0.8764 0.8817 0.6060 0.021 Uiso calc R 1 1 . .
    N N2A 0.7233(3) 0.84100(5) 0.53897(13) 0.0171(4) Uani d . 1 1 . .
    N N3A 0.9363(3) 0.94709(5) 0.57465(13) 0.0177(4) Uani d . 1 1 . .
    N N4A 0.5092(3) 0.96680(6) 0.26601(14) 0.0209(5) Uani d . 1 1 . .
    N N5A 0.3093(3) 0.73305(6) 0.40790(14) 0.0241(5) Uani d . 1 1 . .
    C C1A 0.7255(4) 0.89752(6) 0.48449(15) 0.0151(5) Uani d . 1 1 . .
    C C2A 0.7932(3) 0.93258(6) 0.49190(15) 0.0150(5) Uani d . 1 1 . .
    C C3A 0.7244(4) 0.95503(6) 0.41999(16) 0.0167(5) Uani d . 1 1 . .
    H H3AA 0.7756 0.9781 0.4254 0.020 Uiso calc R 1 1 . .
    C C4A 0.5813(4) 0.94319(6) 0.34122(15) 0.0169(5) Uani d . 1 1 . .
    C C5A 0.5038(4) 0.90923(6) 0.33111(16) 0.0175(5) Uani d . 1 1 . .
    H H5AA 0.4012 0.9019 0.2764 0.021 Uiso calc R 1 1 . .
    C C6A 0.5780(4) 0.88679(6) 0.40110(15) 0.0175(5) Uani d . 1 1 . .
    H H6AA 0.5296 0.8635 0.3936 0.021 Uiso calc R 1 1 . .
    C C7A 0.7690(4) 0.82152(6) 0.60742(15) 0.0163(5) Uani d . 1 1 . .
    C C8A 0.6995(4) 0.78476(6) 0.58883(15) 0.0160(5) Uani d . 1 1 . .
    C C9A 0.5443(4) 0.77613(6) 0.50711(15) 0.0170(5) Uani d . 1 1 . .
    H H9AA 0.4835 0.7934 0.4633 0.020 Uiso calc R 1 1 . .
    C C10A 0.4817(4) 0.74167(6) 0.49183(16) 0.0193(5) Uani d . 1 1 . .
    C C11A 0.5691(4) 0.71538(6) 0.55242(17) 0.0220(5) Uani d . 1 1 . .
    H H11A 0.5253 0.6919 0.5391 0.026 Uiso calc R 1 1 . .
    C C12A 0.7215(4) 0.72408(7) 0.63267(17) 0.0219(5) Uani d . 1 1 . .
    H H12A 0.7839 0.7065 0.6754 0.026 Uiso calc R 1 1 . .
    C C13A 0.7846(4) 0.75853(6) 0.65159(16) 0.0189(5) Uani d . 1 1 . .
    H H13A 0.8868 0.7643 0.7079 0.023 Uiso calc R 1 1 . .
    C C14A 0.8828(4) 0.83316(7) 0.70094(17) 0.0272(6) Uani d . 1 1 . .
    H H14A 0.8557 0.8579 0.7058 0.041 Uiso calc R 1 1 . .
    H H14B 1.0276 0.8298 0.7191 0.041 Uiso calc R 1 1 . .
    H H14C 0.8396 0.8194 0.7390 0.041 Uiso calc R 1 1 . .
    O O1B 1.0090(3) 0.91068(5) 1.14668(12) 0.0260(4) Uani d . 1 1 . .
    O O2B 0.8666(3) 0.86026(4) 1.10339(12) 0.0266(4) Uani d . 1 1 . .
    O O3B 0.4725(4) 0.83754(6) 0.80216(16) 0.0654(9) Uani d . 1 1 . .
    O O4B 0.2945(3) 0.87838(5) 0.71768(12) 0.0334(5) Uani d . 1 1 . .
    O O5B 0.3878(3) 1.09140(5) 0.83376(11) 0.0236(4) Uani d . 1 1 . .
    O O6B 0.5168(3) 1.14326(5) 0.84719(12) 0.0309(5) Uani d . 1 1 . .
    N N1B 0.8365(3) 0.96614(5) 1.05174(13) 0.0190(4) Uani d . 1 1 . .
    H H1BA 0.9170 0.9595 1.1054 0.023 Uiso calc R 1 1 . .
    N N2B 0.8059(3) 1.00095(5) 1.03058(13) 0.0191(4) Uani d . 1 1 . .
    N N3B 0.8860(3) 0.89130(5) 1.09028(14) 0.0198(4) Uani d . 1 1 . .
    N N4B 0.4247(3) 0.86807(6) 0.78739(15) 0.0265(5) Uani d . 1 1 . .
    N N5B 0.5170(3) 1.11357(6) 0.87446(14) 0.0212(5) Uani d . 1 1 . .
    C C1B 0.7396(4) 0.94219(6) 0.98780(16) 0.0178(5) Uani d . 1 1 . .
    C C2B 0.7587(4) 0.90569(6) 1.00424(15) 0.0167(5) Uani d . 1 1 . .
    C C3B 0.6541(4) 0.88183(6) 0.93861(16) 0.0190(5) Uani d . 1 1 . .
    H H3BA 0.6687 0.8575 0.9506 0.023 Uiso calc R 1 1 . .
    C C4B 0.5301(4) 0.89357(6) 0.85670(16) 0.0192(5) Uani d . 1 1 . .
    C C5B 0.5034(4) 0.92931(7) 0.83717(16) 0.0193(5) Uani d . 1 1 . .
    H H5BA 0.4142 0.9370 0.7800 0.023 Uiso calc R 1 1 . .
    C C6B 0.6080(4) 0.95299(6) 0.90184(15) 0.0187(5) Uani d . 1 1 . .
    H H6BA 0.5918 0.9772 0.8886 0.022 Uiso calc R 1 1 . .
    C C7B 0.8768(4) 1.02291(6) 1.09502(16) 0.0168(5) Uani d . 1 1 . .
    C C8B 0.8458(4) 1.06007(6) 1.06806(15) 0.0164(5) Uani d . 1 1 . .
    C C9B 0.6992(4) 1.06913(6) 0.98502(15) 0.0170(5) Uani d . 1 1 . .
    H H9BA 0.6163 1.0518 0.9459 0.020 Uiso calc R 1 1 . .
    C C10B 0.6771(4) 1.10396(6) 0.96097(15) 0.0168(5) Uani d . 1 1 . .
    C C11B 0.7940(4) 1.13023(6) 1.01474(16) 0.0195(5) Uani d . 1 1 . .
    H H11B 0.7764 1.1538 0.9957 0.023 Uiso calc R 1 1 . .
    C C12B 0.9374(4) 1.12102(6) 1.09710(16) 0.0199(5) Uani d . 1 1 . .
    H H12B 1.0197 1.1385 1.1356 0.024 Uiso calc R 1 1 . .
    C C13B 0.9629(4) 1.08631(6) 1.12452(16) 0.0187(5) Uani d . 1 1 . .
    H H13B 1.0602 1.0805 1.1818 0.022 Uiso calc R 1 1 . .
    C C14B 0.9801(4) 1.01340(7) 1.19055(16) 0.0264(6) Uani d . 1 1 . .
    H H14D 0.9211 0.9919 1.2008 0.040 Uiso calc R 1 1 . .
    H H14E 0.9627 1.0323 1.2260 0.040 Uiso calc R 1 1 . .
    H H14F 1.1241 1.0098 1.2072 0.040 Uiso calc R 1 1 . .
    O O1C -0.1689(3) 0.74191(5) 0.38978(12) 0.0275(4) Uani d . 1 1 . .
    O O2C -0.1244(3) 0.69066(5) 0.44882(12) 0.0296(5) Uani d . 1 1 . .
    O O3C 0.2722(3) 0.67220(5) 0.75401(12) 0.0282(4) Uani d . 1 1 . .
    O O4C 0.5339(3) 0.70556(5) 0.81641(12) 0.0257(4) Uani d . 1 1 . .
    O O5C 0.5986(3) 0.91628(5) 0.66988(12) 0.0294(4) Uani d . 1 1 . .
    O O6C 0.5778(3) 0.96939(5) 0.62208(14) 0.0362(5) Uani d . 1 1 . .
    N N1C 0.0454(3) 0.79484(5) 0.47944(13) 0.0174(4) Uani d . 1 1 . .
    H H1CA -0.0484 0.7885 0.4280 0.021 Uiso calc R 1 1 . .
    N N2C 0.1181(3) 0.82847(5) 0.49206(13) 0.0170(4) Uani d . 1 1 . .
    N N3C -0.0874(3) 0.72206(5) 0.45348(14) 0.0199(4) Uani d . 1 1 . .
    N N4C 0.3685(3) 0.69869(5) 0.75661(13) 0.0192(4) Uani d . 1 1 . .
    N N5C 0.5215(3) 0.93881(6) 0.61320(14) 0.0225(5) Uani d . 1 1 . .
    C C1C 0.1188(4) 0.77154(6) 0.54654(16) 0.0163(5) Uani d . 1 1 . .
    C C2C 0.0576(4) 0.73607(6) 0.53636(15) 0.0168(5) Uani d . 1 1 . .
    C C3C 0.1358(4) 0.71267(6) 0.60596(16) 0.0175(5) Uani d . 1 1 . .
    H H3CA 0.0887 0.6893 0.5990 0.021 Uiso calc R 1 1 . .
    C C4C 0.2817(4) 0.72381(6) 0.68475(16) 0.0177(5) Uani d . 1 1 . .
    C C5C 0.3507(4) 0.75844(6) 0.69789(16) 0.0183(5) Uani d . 1 1 . .
    H H5CA 0.4538 0.7655 0.7528 0.022 Uiso calc R 1 1 . .
    C C6C 0.2673(4) 0.78189(6) 0.63043(16) 0.0186(5) Uani d . 1 1 . .
    H H6CA 0.3094 0.8055 0.6399 0.022 Uiso calc R 1 1 . .
    C C7C 0.0635(4) 0.84757(6) 0.42229(16) 0.0155(5) Uani d . 1 1 . .
    C C8C 0.1381(3) 0.88409(6) 0.43691(15) 0.0159(5) Uani d . 1 1 . .
    C C9C 0.2878(3) 0.89426(6) 0.51852(15) 0.0166(5) Uani d . 1 1 . .
    H H9CA 0.3415 0.8782 0.5658 0.020 Uiso calc R 1 1 . .
    C C10C 0.3557(4) 0.92842(7) 0.52864(16) 0.0188(5) Uani d . 1 1 . .
    C C11C 0.2798(4) 0.95319(7) 0.46272(17) 0.0213(5) Uani d . 1 1 . .
    H H11C 0.3289 0.9765 0.4722 0.026 Uiso calc R 1 1 . .
    C C12C 0.1305(4) 0.94299(7) 0.38283(17) 0.0224(5) Uani d . 1 1 . .
    H H12C 0.0747 0.9595 0.3366 0.027 Uiso calc R 1 1 . .
    C C13C 0.0606(4) 0.90885(6) 0.36922(16) 0.0184(5) Uani d . 1 1 . .
    H H13C -0.0407 0.9022 0.3135 0.022 Uiso calc R 1 1 . .
    C C14C -0.0651(4) 0.83538(7) 0.33029(16) 0.0213(5) Uani d . 1 1 . .
    H H14G -0.0393 0.8106 0.3251 0.032 Uiso calc R 1 1 . .
    H H14H -0.0323 0.8489 0.2886 0.032 Uiso calc R 1 1 . .
    H H14J -0.2076 0.8387 0.3172 0.032 Uiso calc R 1 1 . .
loop_
    _atom_site_aniso_label
    _atom_site_aniso_U_11
    _atom_site_aniso_U_22
    _atom_site_aniso_U_33
    _atom_site_aniso_U_12
    _atom_site_aniso_U_13
    _atom_site_aniso_U_23
    O1A 0.0358(11) 0.0155(9) 0.0182(9) -0.0019(8) 0.0009(9) 0.0017(7)
    O2A 0.0367(11) 0.0116(9) 0.0281(10) -0.0104(8) 0.0075(9) -0.0028(8)
    O3A 0.0391(12) 0.0254(11) 0.0337(11) -0.0106(9) 0.0063(10) 0.0128(9)
    O4A 0.0245(10) 0.0247(10) 0.0195(9) 0.0024(8) 0.0022(8) 0.0006(8)
    O5A 0.0274(10) 0.0230(10) 0.0221(9) -0.0029(8) 0.0048(8) 0.0017(8)
    O6A 0.0701(17) 0.0199(11) 0.0339(12) -0.0224(11) 0.0051(12) -0.0043(9)
    N1A 0.0234(11) 0.0084(10) 0.0156(10) -0.0035(8) 0.0041(9) -0.0013(8)
    N2A 0.0208(11) 0.0089(10) 0.0200(10) -0.0020(8) 0.0072(9) -0.0017(8)
    N3A 0.0182(10) 0.0132(11) 0.0187(10) -0.0030(8) 0.0051(9) -0.0032(8)
    N4A 0.0231(11) 0.0165(11) 0.0199(11) 0.0023(9) 0.0062(10) 0.0015(9)
    N5A 0.0299(13) 0.0203(12) 0.0221(11) -0.0089(10) 0.0111(10) -0.0029(9)
    C1A 0.0174(12) 0.0113(11) 0.0168(11) 0.0008(9) 0.0074(10) -0.0015(9)
    C2A 0.0149(11) 0.0123(12) 0.0156(11) -0.0025(9) 0.0044(10) -0.0023(9)
    C3A 0.0190(12) 0.0093(11) 0.0226(12) -0.0013(9) 0.0094(11) -0.0002(9)
    C4A 0.0187(12) 0.0148(12) 0.0176(11) 0.0028(9) 0.0081(10) 0.0034(9)
    C5A 0.0172(12) 0.0167(13) 0.0181(12) -0.0025(10) 0.0070(10) -0.0031(9)
    C6A 0.0190(12) 0.0130(12) 0.0196(12) -0.0033(9) 0.0075(10) -0.0045(9)
    C7A 0.0178(12) 0.0122(12) 0.0178(11) -0.0015(9) 0.0063(10) -0.0006(9)
    C8A 0.0184(12) 0.0119(12) 0.0185(12) 0.0003(9) 0.0086(10) 0.0009(9)
    C9A 0.0212(12) 0.0123(12) 0.0174(11) -0.0008(9) 0.0082(10) -0.0003(9)
    C10A 0.0226(13) 0.0166(13) 0.0190(12) -0.0051(10) 0.0093(11) -0.0041(10)
    C11A 0.0289(14) 0.0109(12) 0.0270(14) -0.0014(10) 0.0128(12) 0.0016(10)
    C12A 0.0244(13) 0.0147(13) 0.0249(13) 0.0023(10) 0.0088(12) 0.0080(10)
    C13A 0.0181(12) 0.0168(13) 0.0194(12) 0.0001(10) 0.0056(10) 0.0015(10)
    C14A 0.0379(16) 0.0167(14) 0.0196(13) -0.0032(12) 0.0052(12) -0.0002(10)
    O1B 0.0257(10) 0.0190(10) 0.0227(9) -0.0029(8) 0.0000(8) 0.0006(8)
    O2B 0.0398(12) 0.0102(9) 0.0266(10) 0.0045(8) 0.0110(9) 0.0042(7)
    O3B 0.0775(19) 0.0186(12) 0.0493(15) 0.0105(12) -0.0220(14) -0.0143(11)
    O4B 0.0345(12) 0.0299(12) 0.0223(10) -0.0046(9) -0.0010(9) -0.0023(8)
    O5B 0.0237(10) 0.0202(10) 0.0220(9) 0.0008(8) 0.0050(8) -0.0036(8)
    O6B 0.0378(12) 0.0190(10) 0.0285(10) 0.0022(9) 0.0070(9) 0.0090(8)
    N1B 0.0247(11) 0.0118(10) 0.0159(10) -0.0002(8) 0.0042(9) 0.0012(8)
    N2B 0.0228(11) 0.0123(10) 0.0199(10) 0.0007(8) 0.0070(9) 0.0012(8)
    N3B 0.0234(11) 0.0143(11) 0.0212(11) 0.0017(9) 0.0090(10) 0.0008(8)
    N4B 0.0267(12) 0.0207(13) 0.0248(12) -0.0014(10) 0.0039(10) -0.0042(9)
    N5B 0.0248(11) 0.0169(11) 0.0202(11) 0.0031(9) 0.0078(10) -0.0008(9)
    C1B 0.0202(12) 0.0146(12) 0.0194(12) -0.0002(10) 0.0092(10) -0.0001(10)
    C2B 0.0179(12) 0.0140(12) 0.0175(11) 0.0010(9) 0.0068(10) 0.0008(9)
    C3B 0.0201(13) 0.0119(12) 0.0236(13) -0.0002(10) 0.0079(11) -0.0020(10)
    C4B 0.0185(12) 0.0169(13) 0.0204(12) -0.0024(10) 0.0063(11) -0.0058(10)
    C5B 0.0193(12) 0.0209(13) 0.0169(12) 0.0023(10) 0.0069(10) 0.0022(10)
    C6B 0.0217(13) 0.0153(13) 0.0178(12) 0.0034(10) 0.0071(11) 0.0026(9)
    C7B 0.0205(12) 0.0113(12) 0.0181(12) 0.0010(9) 0.0076(10) 0.0001(9)
    C8B 0.0191(12) 0.0130(12) 0.0165(11) -0.0008(9) 0.0071(10) -0.0017(9)
    C9B 0.0177(12) 0.0154(12) 0.0172(11) -0.0006(9) 0.0068(10) -0.0022(9)
    C10B 0.0186(12) 0.0155(12) 0.0149(11) 0.0038(9) 0.0057(10) 0.0025(9)
    C11B 0.0247(13) 0.0114(12) 0.0228(13) 0.0010(10) 0.0103(11) 0.0001(10)
    C12B 0.0235(13) 0.0139(12) 0.0207(12) -0.0048(10) 0.0079(11) -0.0062(10)
    C13B 0.0194(12) 0.0169(13) 0.0169(11) -0.0005(10) 0.0050(10) -0.0020(9)
    C14B 0.0379(16) 0.0157(13) 0.0198(13) 0.0033(12) 0.0067(12) -0.0006(10)
    O1C 0.0319(11) 0.0156(10) 0.0234(10) -0.0011(8) 0.0004(9) 0.0041(8)
    O2C 0.0362(11) 0.0106(9) 0.0299(10) -0.0063(8) 0.0024(9) -0.0026(8)
    O3C 0.0300(11) 0.0185(10) 0.0316(11) -0.0023(8) 0.0088(9) 0.0074(8)
    O4C 0.0213(10) 0.0264(11) 0.0211(9) 0.0031(8) 0.0010(8) 0.0028(8)
    O5C 0.0267(10) 0.0303(11) 0.0234(10) -0.0038(9) 0.0032(9) -0.0006(8)
    O6C 0.0383(12) 0.0194(11) 0.0402(12) -0.0093(9) 0.0064(10) -0.0093(9)
    N1C 0.0215(11) 0.0100(10) 0.0162(10) -0.0016(8) 0.0035(9) -0.0005(8)
    N2C 0.0199(11) 0.0096(10) 0.0212(10) -0.0013(8) 0.0084(9) -0.0019(8)
    N3C 0.0195(11) 0.0153(11) 0.0211(11) -0.0016(9) 0.0050(9) -0.0014(9)
    N4C 0.0214(11) 0.0160(11) 0.0179(10) 0.0026(9) 0.0061(9) 0.0019(8)
    N5C 0.0213(11) 0.0214(12) 0.0235(11) -0.0028(9) 0.0084(10) -0.0058(9)
    C1C 0.0197(12) 0.0114(12) 0.0190(12) 0.0000(9) 0.0096(10) -0.0004(9)
    C2C 0.0188(12) 0.0109(12) 0.0170(11) -0.0006(9) 0.0041(10) -0.0007(9)
    C3C 0.0203(12) 0.0099(12) 0.0222(12) -0.0004(9) 0.0090(11) -0.0013(9)
    C4C 0.0185(12) 0.0155(12) 0.0185(12) 0.0026(10) 0.0073(10) 0.0039(9)
    C5C 0.0201(12) 0.0158(13) 0.0178(12) -0.0025(10) 0.0068(10) -0.0012(9)
    C6C 0.0227(13) 0.0128(12) 0.0197(12) -0.0041(10) 0.0084(11) -0.0022(9)
    C7C 0.0156(11) 0.0097(11) 0.0197(12) -0.0006(9) 0.0061(10) -0.0005(9)
    C8C 0.0163(12) 0.0143(12) 0.0176(11) 0.0007(9) 0.0078(10) 0.0007(9)
    C9C 0.0170(12) 0.0139(12) 0.0165(11) 0.0021(9) 0.0048(10) 0.0011(9)
    C10C 0.0157(12) 0.0184(13) 0.0208(12) -0.0013(10) 0.0063(10) -0.0045(10)
    C11C 0.0231(13) 0.0113(12) 0.0317(14) -0.0014(10) 0.0137(12) -0.0002(10)
    C12C 0.0244(13) 0.0183(13) 0.0239(13) 0.0039(11) 0.0097(11) 0.0073(10)
    C13C 0.0186(12) 0.0163(13) 0.0184(12) 0.0005(10) 0.0061(10) 0.0007(10)
    C14C 0.0243(13) 0.0148(13) 0.0183(12) -0.0034(10) 0.0027(11) -0.0001(10)
_geom_special_details
;
All e.s.d.'s (except the e.s.d. in the dihedral angle between two l.s. planes)
are estimated using the full covariance matrix. The cell e.s.d.'s are taken
into account individually in the estimation of e.s.d.'s in distances, angles
and torsion angles; correlations between e.s.d.'s in cell parameters are only
used when they are defined by crystal symmetry. An approximate (isotropic)
treatment of cell e.s.d.'s is used for estimating e.s.d.'s involving l.s.
planes.
;
loop_
    _geom_bond_atom_site_label_1
    _geom_bond_atom_site_label_2
    _geom_bond_site_symmetry_2
    _geom_bond_distance
    _geom_bond_publ_flag
    O1A N3A . 1.240(3) ?
    O2A N3A . 1.229(3) ?
    O3A N4A . 1.231(3) ?
    O4A N4A . 1.234(3) ?
    O5A N5A . 1.226(3) ?
    O6A N5A . 1.222(3) ?
    N1A C1A . 1.360(3) ?
    N1A N2A . 1.375(3) ?
    N1A H1AA . 0.8800 ?
    N2A C7A . 1.291(3) ?
    N3A C2A . 1.450(3) ?
    N4A C4A . 1.459(3) ?
    N5A C10A . 1.476(3) ?
    C1A C6A . 1.419(3) ?
    C1A C2A . 1.420(3) ?
    C2A C3A . 1.392(3) ?
    C3A C4A . 1.370(3) ?
    C3A H3AA . 0.9500 ?
    C4A C5A . 1.402(3) ?
    C5A C6A . 1.370(3) ?
    C5A H5AA . 0.9500 ?
    C6A H6AA . 0.9500 ?
    C7A C8A . 1.486(3) ?
    C7A C14A . 1.500(3) ?
    C8A C13A . 1.398(3) ?
    C8A C9A . 1.400(3) ?
    C9A C10A . 1.387(3) ?
    C9A H9AA . 0.9500 ?
    C10A C11A . 1.382(3) ?
    C11A C12A . 1.377(4) ?
    C11A H11A . 0.9500 ?
    C12A C13A . 1.391(3) ?
    C12A H12A . 0.9500 ?
    C13A H13A . 0.9500 ?
    C14A H14A . 0.9800 ?
    C14A H14B . 0.9800 ?
    C14A H14C . 0.9800 ?
    O1B N3B . 1.240(3) ?
    O2B N3B . 1.230(3) ?
    O3B N4B . 1.217(3) ?
    O4B N4B . 1.220(3) ?
    O5B N5B . 1.239(3) ?
    O6B N5B . 1.227(3) ?
    N1B C1B . 1.362(3) ?
    N1B N2B . 1.375(3) ?
    N1B H1BA . 0.8800 ?
    N2B C7B . 1.294(3) ?
    N3B C2B . 1.456(3) ?
    N4B C4B . 1.464(3) ?
    N5B C10B . 1.475(3) ?
    C1B C6B . 1.415(3) ?
    C1B C2B . 1.423(3) ?
    C2B C3B . 1.386(3) ?
    C3B C4B . 1.364(3) ?
    C3B H3BA . 0.9500 ?
    C4B C5B . 1.404(3) ?
    C5B C6B . 1.373(3) ?
    C5B H5BA . 0.9500 ?
    C6B H6BA . 0.9500 ?
    C7B C8B . 1.483(3) ?
    C7B C14B . 1.500(3) ?
    C8B C9B . 1.396(3) ?
    C8B C13B . 1.399(3) ?
    C9B C10B . 1.385(3) ?
    C9B H9BA . 0.9500 ?
    C10B C11B . 1.381(3) ?
    C11B C12B . 1.381(4) ?
    C11B H11B . 0.9500 ?
    C12B C13B . 1.395(3) ?
    C12B H12B . 0.9500 ?
    C13B H13B . 0.9500 ?
    C14B H14D . 0.9800 ?
    C14B H14E . 0.9800 ?
    C14B H14F . 0.9800 ?
    O1C N3C . 1.240(3) ?
    O2C N3C . 1.230(3) ?
    O3C N4C . 1.228(3) ?
    O4C N4C . 1.230(3) ?
    O5C N5C . 1.231(3) ?
    O6C N5C . 1.231(3) ?
    N1C C1C . 1.358(3) ?
    N1C N2C . 1.377(3) ?
    N1C H1CA . 0.8800 ?
    N2C C7C . 1.293(3) ?
    N3C C2C . 1.449(3) ?
    N4C C4C . 1.462(3) ?
    N5C C10C . 1.479(3) ?
    C1C C2C . 1.420(3) ?
    C1C C6C . 1.423(3) ?
    C2C C3C . 1.390(3) ?
    C3C C4C . 1.369(3) ?
    C3C H3CA . 0.9500 ?
    C4C C5C . 1.405(3) ?
    C5C C6C . 1.370(3) ?
    C5C H5CA . 0.9500 ?
    C6C H6CA . 0.9500 ?
    C7C C8C . 1.486(3) ?
    C7C C14C . 1.503(3) ?
    C8C C9C . 1.399(3) ?
    C8C C13C . 1.403(3) ?
    C9C C10C . 1.386(3) ?
    C9C H9CA . 0.9500 ?
    C10C C11C . 1.384(4) ?
    C11C C12C . 1.380(4) ?
    C11C H11C . 0.9500 ?
    C12C C13C . 1.389(3) ?
    C12C H12C . 0.9500 ?
    C13C H13C . 0.9500 ?
    C14C H14G . 0.9800 ?
    C14C H14H . 0.9800 ?
    C14C H14J . 0.9800 ?
loop_
    _geom_angle_atom_site_label_1
    _geom_angle_atom_site_label_2
    _geom_angle_atom_site_label_3
    _geom_angle_site_symmetry_1
    _geom_angle_site_symmetry_3
    _geom_angle
    _geom_angle_publ_flag
    C1A N1A N2A . . 118.9(2) ?
    C1A N1A H1AA . . 120.5 ?
    N2A N1A H1AA . . 120.5 ?
    C7A N2A N1A . . 117.0(2) ?
    O2A N3A O1A . . 122.1(2) ?
    O2A N3A C2A . . 118.8(2) ?
    O1A N3A C2A . . 119.1(2) ?
    O3A N4A O4A . . 123.7(2) ?
    O3A N4A C4A . . 118.4(2) ?
    O4A N4A C4A . . 117.9(2) ?
    O6A N5A O5A . . 123.2(2) ?
    O6A N5A C10A . . 118.1(2) ?
    O5A N5A C10A . . 118.7(2) ?
    N1A C1A C6A . . 120.0(2) ?
    N1A C1A C2A . . 123.1(2) ?
    C6A C1A C2A . . 116.9(2) ?
    C3A C2A C1A . . 121.7(2) ?
    C3A C2A N3A . . 116.2(2) ?
    C1A C2A N3A . . 122.1(2) ?
    C4A C3A C2A . . 118.7(2) ?
    C4A C3A H3AA . . 120.7 ?
    C2A C3A H3AA . . 120.7 ?
    C3A C4A C5A . . 121.9(2) ?
    C3A C4A N4A . . 118.5(2) ?
    C5A C4A N4A . . 119.5(2) ?
    C6A C5A C4A . . 119.2(2) ?
    C6A C5A H5AA . . 120.4 ?
    C4A C5A H5AA . . 120.4 ?
    C5A C6A C1A . . 121.5(2) ?
    C5A C6A H6AA . . 119.2 ?
    C1A C6A H6AA . . 119.2 ?
    N2A C7A C8A . . 115.2(2) ?
    N2A C7A C14A . . 125.4(2) ?
    C8A C7A C14A . . 119.4(2) ?
    C13A C8A C9A . . 119.0(2) ?
    C13A C8A C7A . . 121.4(2) ?
    C9A C8A C7A . . 119.6(2) ?
    C10A C9A C8A . . 118.3(2) ?
    C10A C9A H9AA . . 120.9 ?
    C8A C9A H9AA . . 120.9 ?
    C11A C10A C9A . . 123.1(2) ?
    C11A C10A N5A . . 118.7(2) ?
    C9A C10A N5A . . 118.2(2) ?
    C12A C11A C10A . . 118.3(2) ?
    C12A C11A H11A . . 120.9 ?
    C10A C11A H11A . . 120.9 ?
    C11A C12A C13A . . 120.4(2) ?
    C11A C12A H12A . . 119.8 ?
    C13A C12A H12A . . 119.8 ?
    C12A C13A C8A . . 120.9(2) ?
    C12A C13A H13A . . 119.6 ?
    C8A C13A H13A . . 119.6 ?
    C7A C14A H14A . . 109.5 ?
    C7A C14A H14B . . 109.5 ?
    H14A C14A H14B . . 109.5 ?
    C7A C14A H14C . . 109.5 ?
    H14A C14A H14C . . 109.5 ?
    H14B C14A H14C . . 109.5 ?
    C1B N1B N2B . . 118.5(2) ?
    C1B N1B H1BA . . 120.7 ?
    N2B N1B H1BA . . 120.7 ?
    C7B N2B N1B . . 116.9(2) ?
    O2B N3B O1B . . 123.1(2) ?
    O2B N3B C2B . . 118.1(2) ?
    O1B N3B C2B . . 118.9(2) ?
    O3B N4B O4B . . 123.2(2) ?
    O3B N4B C4B . . 118.1(2) ?
    O4B N4B C4B . . 118.7(2) ?
    O6B N5B O5B . . 123.4(2) ?
    O6B N5B C10B . . 118.3(2) ?
    O5B N5B C10B . . 118.3(2) ?
    N1B C1B C6B . . 120.6(2) ?
    N1B C1B C2B . . 122.4(2) ?
    C6B C1B C2B . . 117.0(2) ?
    C3B C2B C1B . . 121.3(2) ?
    C3B C2B N3B . . 116.4(2) ?
    C1B C2B N3B . . 122.3(2) ?
    C4B C3B C2B . . 119.4(2) ?
    C4B C3B H3BA . . 120.3 ?
    C2B C3B H3BA . . 120.3 ?
    C3B C4B C5B . . 121.7(2) ?
    C3B C4B N4B . . 118.8(2) ?
    C5B C4B N4B . . 119.5(2) ?
    C6B C5B C4B . . 119.0(2) ?
    C6B C5B H5BA . . 120.5 ?
    C4B C5B H5BA . . 120.5 ?
    C5B C6B C1B . . 121.5(2) ?
    C5B C6B H6BA . . 119.2 ?
    C1B C6B H6BA . . 119.2 ?
    N2B C7B C8B . . 114.5(2) ?
    N2B C7B C14B . . 125.3(2) ?
    C8B C7B C14B . . 120.2(2) ?
    C9B C8B C13B . . 119.2(2) ?
    C9B C8B C7B . . 119.8(2) ?
    C13B C8B C7B . . 120.9(2) ?
    C10B C9B C8B . . 118.5(2) ?
    C10B C9B H9BA . . 120.8 ?
    C8B C9B H9BA . . 120.8 ?
    C11B C10B C9B . . 123.4(2) ?
    C11B C10B N5B . . 118.3(2) ?
    C9B C10B N5B . . 118.3(2) ?
    C10B C11B C12B . . 117.7(2) ?
    C10B C11B H11B . . 121.1 ?
    C12B C11B H11B . . 121.1 ?
    C11B C12B C13B . . 120.9(2) ?
    C11B C12B H12B . . 119.6 ?
    C13B C12B H12B . . 119.6 ?
    C12B C13B C8B . . 120.3(2) ?
    C12B C13B H13B . . 119.8 ?
    C8B C13B H13B . . 119.8 ?
    C7B C14B H14D . . 109.5 ?
    C7B C14B H14E . . 109.5 ?
    H14D C14B H14E . . 109.5 ?
    C7B C14B H14F . . 109.5 ?
    H14D C14B H14F . . 109.5 ?
    H14E C14B H14F . . 109.5 ?
    C1C N1C N2C . . 119.8(2) ?
    C1C N1C H1CA . . 120.1 ?
    N2C N1C H1CA . . 120.1 ?
    C7C N2C N1C . . 116.2(2) ?
    O2C N3C O1C . . 122.3(2) ?
    O2C N3C C2C . . 118.5(2) ?
    O1C N3C C2C . . 119.3(2) ?
    O3C N4C O4C . . 124.0(2) ?
    O3C N4C C4C . . 118.3(2) ?
    O4C N4C C4C . . 117.7(2) ?
    O5C N5C O6C . . 123.7(2) ?
    O5C N5C C10C . . 118.3(2) ?
    O6C N5C C10C . . 118.0(2) ?
    N1C C1C C2C . . 122.5(2) ?
    N1C C1C C6C . . 120.3(2) ?
    C2C C1C C6C . . 117.1(2) ?
    C3C C2C C1C . . 121.4(2) ?
    C3C C2C N3C . . 116.2(2) ?
    C1C C2C N3C . . 122.4(2) ?
    C4C C3C C2C . . 119.0(2) ?
    C4C C3C H3CA . . 120.5 ?
    C2C C3C H3CA . . 120.5 ?
    C3C C4C C5C . . 121.9(2) ?
    C3C C4C N4C . . 118.7(2) ?
    C5C C4C N4C . . 119.5(2) ?
    C6C C5C C4C . . 119.1(2) ?
    C6C C5C H5CA . . 120.5 ?
    C4C C5C H5CA . . 120.5 ?
    C5C C6C C1C . . 121.4(2) ?
    C5C C6C H6CA . . 119.3 ?
    C1C C6C H6CA . . 119.3 ?
    N2C C7C C8C . . 115.7(2) ?
    N2C C7C C14C . . 125.0(2) ?
    C8C C7C C14C . . 119.3(2) ?
    C9C C8C C13C . . 119.0(2) ?
    C9C C8C C7C . . 120.3(2) ?
    C13C C8C C7C . . 120.7(2) ?
    C10C C9C C8C . . 118.3(2) ?
    C10C C9C H9CA . . 120.8 ?
    C8C C9C H9CA . . 120.8 ?
    C11C C10C C9C . . 123.3(2) ?
    C11C C10C N5C . . 118.1(2) ?
    C9C C10C N5C . . 118.6(2) ?
    C12C C11C C10C . . 117.8(2) ?
    C12C C11C H11C . . 121.1 ?
    C10C C11C H11C . . 121.1 ?
    C11C C12C C13C . . 120.8(2) ?
    C11C C12C H12C . . 119.6 ?
    C13C C12C H12C . . 119.6 ?
    C12C C13C C8C . . 120.7(2) ?
    C12C C13C H13C . . 119.6 ?
    C8C C13C H13C . . 119.6 ?
    C7C C14C H14G . . 109.5 ?
    C7C C14C H14H . . 109.5 ?
    H14G C14C H14H . . 109.5 ?
    C7C C14C H14J . . 109.5 ?
    H14G C14C H14J . . 109.5 ?
    H14H C14C H14J . . 109.5 ?
loop_
    _geom_torsion_atom_site_label_1
    _geom_torsion_atom_site_label_2
    _geom_torsion_atom_site_label_3
    _geom_torsion_atom_site_label_4
    _geom_torsion_site_symmetry_1
    _geom_torsion_site_symmetry_2
    _geom_torsion_site_symmetry_3
    _geom_torsion_site_symmetry_4
    _geom_torsion
    _geom_torsion_publ_flag
    C1A N1A N2A C7A . . . . -171.6(2) ?
    N2A N1A C1A C6A . . . . 4.3(3) ?
    N2A N1A C1A C2A . . . . -177.5(2) ?
    N1A C1A C2A C3A . . . . 179.3(2) ?
    C6A C1A C2A C3A . . . . -2.5(3) ?
    N1A C1A C2A N3A . . . . -1.2(3) ?
    C6A C1A C2A N3A . . . . 177.0(2) ?
    O2A N3A C2A C3A . . . . 0.1(3) ?
    O1A N3A C2A C3A . . . . 178.9(2) ?
    O2A N3A C2A C1A . . . . -179.4(2) ?
    O1A N3A C2A C1A . . . . -0.6(3) ?
    C1A C2A C3A C4A . . . . 2.8(3) ?
    N3A C2A C3A C4A . . . . -176.7(2) ?
    C2A C3A C4A C5A . . . . -0.4(4) ?
    C2A C3A C4A N4A . . . . 179.9(2) ?
    O3A N4A C4A C3A . . . . 19.8(3) ?
    O4A N4A C4A C3A . . . . -160.9(2) ?
    O3A N4A C4A C5A . . . . -159.9(2) ?
    O4A N4A C4A C5A . . . . 19.4(3) ?
    C3A C4A C5A C6A . . . . -2.3(4) ?
    N4A C4A C5A C6A . . . . 177.4(2) ?
    C4A C5A C6A C1A . . . . 2.6(4) ?
    N1A C1A C6A C5A . . . . 178.0(2) ?
    C2A C1A C6A C5A . . . . -0.2(3) ?
    N1A N2A C7A C8A . . . . -177.61(19) ?
    N1A N2A C7A C14A . . . . 2.6(4) ?
    N2A C7A C8A C13A . . . . 161.1(2) ?
    C14A C7A C8A C13A . . . . -19.1(3) ?
    N2A C7A C8A C9A . . . . -19.5(3) ?
    C14A C7A C8A C9A . . . . 160.3(2) ?
    C13A C8A C9A C10A . . . . -0.1(3) ?
    C7A C8A C9A C10A . . . . -179.6(2) ?
    C8A C9A C10A C11A . . . . -2.0(4) ?
    C8A C9A C10A N5A . . . . 176.1(2) ?
    O6A N5A C10A C11A . . . . -1.2(4) ?
    O5A N5A C10A C11A . . . . 176.2(2) ?
    O6A N5A C10A C9A . . . . -179.3(2) ?
    O5A N5A C10A C9A . . . . -1.9(3) ?
    C9A C10A C11A C12A . . . . 2.0(4) ?
    N5A C10A C11A C12A . . . . -176.0(2) ?
    C10A C11A C12A C13A . . . . 0.0(4) ?
    C11A C12A C13A C8A . . . . -2.0(4) ?
    C9A C8A C13A C12A . . . . 2.1(4) ?
    C7A C8A C13A C12A . . . . -178.5(2) ?
    C1B N1B N2B C7B . . . . 170.5(2) ?
    N2B N1B C1B C6B . . . . -0.9(3) ?
    N2B N1B C1B C2B . . . . -178.5(2) ?
    N1B C1B C2B C3B . . . . 178.2(2) ?
    C6B C1B C2B C3B . . . . 0.5(3) ?
    N1B C1B C2B N3B . . . . -1.1(4) ?
    C6B C1B C2B N3B . . . . -178.8(2) ?
    O2B N3B C2B C3B . . . . -12.4(3) ?
    O1B N3B C2B C3B . . . . 167.4(2) ?
    O2B N3B C2B C1B . . . . 167.0(2) ?
    O1B N3B C2B C1B . . . . -13.2(3) ?
    C1B C2B C3B C4B . . . . -0.1(4) ?
    N3B C2B C3B C4B . . . . 179.2(2) ?
    C2B C3B C4B C5B . . . . -0.8(4) ?
    C2B C3B C4B N4B . . . . 178.4(2) ?
    O3B N4B C4B C3B . . . . -9.8(4) ?
    O4B N4B C4B C3B . . . . 170.6(2) ?
    O3B N4B C4B C5B . . . . 169.4(3) ?
    O4B N4B C4B C5B . . . . -10.2(4) ?
    C3B C4B C5B C6B . . . . 1.3(4) ?
    N4B C4B C5B C6B . . . . -177.9(2) ?
    C4B C5B C6B C1B . . . . -0.9(4) ?
    N1B C1B C6B C5B . . . . -177.7(2) ?
    C2B C1B C6B C5B . . . . 0.0(3) ?
    N1B N2B C7B C8B . . . . 177.9(2) ?
    N1B N2B C7B C14B . . . . -3.1(4) ?
    N2B C7B C8B C9B . . . . 19.2(3) ?
    C14B C7B C8B C9B . . . . -159.9(2) ?
    N2B C7B C8B C13B . . . . -160.4(2) ?
    C14B C7B C8B C13B . . . . 20.6(3) ?
    C13B C8B C9B C10B . . . . 1.0(3) ?
    C7B C8B C9B C10B . . . . -178.5(2) ?
    C8B C9B C10B C11B . . . . 0.5(4) ?
    C8B C9B C10B N5B . . . . -177.8(2) ?
    O6B N5B C10B C11B . . . . 12.8(3) ?
    O5B N5B C10B C11B . . . . -166.1(2) ?
    O6B N5B C10B C9B . . . . -168.8(2) ?
    O5B N5B C10B C9B . . . . 12.3(3) ?
    C9B C10B C11B C12B . . . . -1.1(4) ?
    N5B C10B C11B C12B . . . . 177.2(2) ?
    C10B C11B C12B C13B . . . . 0.2(4) ?
    C11B C12B C13B C8B . . . . 1.3(4) ?
    C9B C8B C13B C12B . . . . -1.9(3) ?
    C7B C8B C13B C12B . . . . 177.6(2) ?
    C1C N1C N2C C7C . . . . 170.1(2) ?
    N2C N1C C1C C2C . . . . -176.7(2) ?
    N2C N1C C1C C6C . . . . 1.4(3) ?
    N1C C1C C2C C3C . . . . 179.7(2) ?
    C6C C1C C2C C3C . . . . 1.5(3) ?
    N1C C1C C2C N3C . . . . 0.2(4) ?
    C6C C1C C2C N3C . . . . -178.0(2) ?
    O2C N3C C2C C3C . . . . -3.3(3) ?
    O1C N3C C2C C3C . . . . 177.1(2) ?
    O2C N3C C2C C1C . . . . 176.2(2) ?
    O1C N3C C2C C1C . . . . -3.4(3) ?
    C1C C2C C3C C4C . . . . -3.0(4) ?
    N3C C2C C3C C4C . . . . 176.5(2) ?
    C2C C3C C4C C5C . . . . 1.7(4) ?
    C2C C3C C4C N4C . . . . -177.7(2) ?
    O3C N4C C4C C3C . . . . -21.0(3) ?
    O4C N4C C4C C3C . . . . 159.4(2) ?
    O3C N4C C4C C5C . . . . 159.5(2) ?
    O4C N4C C4C C5C . . . . -20.1(3) ?
    C3C C4C C5C C6C . . . . 1.1(4) ?
    N4C C4C C5C C6C . . . . -179.4(2) ?
    C4C C5C C6C C1C . . . . -2.7(4) ?
    N1C C1C C6C C5C . . . . -176.8(2) ?
    C2C C1C C6C C5C . . . . 1.4(3) ?
    N1C N2C C7C C8C . . . . 178.35(19) ?
    N1C N2C C7C C14C . . . . -2.1(3) ?
    N2C C7C C8C C9C . . . . 11.8(3) ?
    C14C C7C C8C C9C . . . . -167.8(2) ?
    N2C C7C C8C C13C . . . . -168.6(2) ?
    C14C C7C C8C C13C . . . . 11.9(3) ?
    C13C C8C C9C C10C . . . . -1.0(3) ?
    C7C C8C C9C C10C . . . . 178.7(2) ?
    C8C C9C C10C C11C . . . . 1.5(4) ?
    C8C C9C C10C N5C . . . . -176.7(2) ?
    O5C N5C C10C C11C . . . . -175.2(2) ?
    O6C N5C C10C C11C . . . . 3.1(3) ?
    O5C N5C C10C C9C . . . . 3.1(3) ?
    O6C N5C C10C C9C . . . . -178.5(2) ?
    C9C C10C C11C C12C . . . . -0.7(4) ?
    N5C C10C C11C C12C . . . . 177.5(2) ?
    C10C C11C C12C C13C . . . . -0.6(4) ?
    C11C C12C C13C C8C . . . . 1.1(4) ?
    C9C C8C C13C C12C . . . . -0.3(3) ?
    C7C C8C C13C C12C . . . . -179.9(2) ?
loop_
    _geom_hbond_atom_site_label_D
    _geom_hbond_atom_site_label_H
    _geom_hbond_atom_site_label_A
    _geom_hbond_site_symmetry_A
    _geom_hbond_distance_DH
    _geom_hbond_distance_HA
    _geom_hbond_distance_DA
    _geom_hbond_angle_DHA
    _geom_hbond_publ_flag
    N1A H1AA O1A 1_555 0.88 1.98 2.615(3) 128 y
    N1B H1BA O1B 1_555 0.88 2.01 2.637(3) 127 y
    N1C H1CA O1C 1_555 0.88 1.98 2.617(3) 129 y
    C3A H3AA O2A 3_776 0.95 2.44 3.320(3) 154 y
    C3B H3BA O2C 4_676 0.95 2.40 3.188(3) 140 y
    C3C H3CA O2B 4_475 0.95 2.52 3.413(3) 156 y
    C14B H14F O4A 1_656 0.98 2.53 3.316(4) 137 y
    C14C H14J O4C 4_475 0.98 2.54 3.253(4) 129 y
_iucr_refine_instructions_details
;
TITL lf7_0m in P21/c
CELL  0.71073    7.3309   38.3569   16.8027    90.000   115.158    90.000
ZERR 1           0.0002    0.0008    0.0004     0.000     0.001     0.000
LATT   1
SYMM             - X ,    0.50000 + Y ,    0.50000 - Z
SFAC  C  H  N  O
UNIT   168  132  60  72
TEMP  -173
L.S. 10
FMAP 2 1 60
PLAN 20
ACTA
BOND $H
CONF
SIZE 0.095 0.098 0.489
OMIT -4 60
WGHT    0.043700    3.893700
FVAR       0.18898
O1A   4    1.000468    0.928440    0.641265    11.00000    0.03577    0.01553 =
         0.01821    0.00171    0.00093   -0.00191
O2A   4    0.987541    0.977713    0.576743    11.00000    0.03667    0.01164 =
         0.02812   -0.00283    0.00755   -0.01038
O3A   4    0.613869    0.992166    0.267899    11.00000    0.03909    0.02544 =
         0.03371    0.01284    0.00627   -0.01061
O4A   4    0.347172    0.959963    0.203545    11.00000    0.02449    0.02468 =
         0.01951    0.00056    0.00221    0.00244
O5A   4    0.225110    0.756693    0.356141    11.00000    0.02744    0.02301 =
         0.02207    0.00175    0.00484   -0.00287
O6A   4    0.253138    0.702720    0.394904    11.00000    0.07015    0.01990 =
         0.03393   -0.00427    0.00505   -0.02239
N1A   3    0.791456    0.874842    0.553245    11.00000    0.02337    0.00841 =
         0.01558   -0.00132    0.00412   -0.00349
AFIX  43
H1AA  2    0.876427    0.881721    0.606023    11.00000   -1.20000
AFIX   0
N2A   3    0.723269    0.841003    0.538973    11.00000    0.02078    0.00885 =
         0.02002   -0.00173    0.00722   -0.00198
N3A   3    0.936283    0.947091    0.574649    11.00000    0.01823    0.01322 =
         0.01873   -0.00322    0.00514   -0.00300
N4A   3    0.509242    0.966803    0.266009    11.00000    0.02305    0.01652 =
         0.01990    0.00151    0.00616    0.00227
N5A   3    0.309308    0.733046    0.407903    11.00000    0.02995    0.02026 =
         0.02206   -0.00288    0.01114   -0.00889
C1A   1    0.725488    0.897519    0.484487    11.00000    0.01740    0.01127 =
         0.01676   -0.00151    0.00736    0.00080
C2A   1    0.793161    0.932576    0.491895    11.00000    0.01493    0.01229 =
         0.01561   -0.00233    0.00441   -0.00251
C3A   1    0.724392    0.955027    0.419990    11.00000    0.01901    0.00927 =
         0.02257   -0.00021    0.00941   -0.00131
AFIX  43
H3AA  2    0.775598    0.978088    0.425419    11.00000   -1.20000
AFIX   0
C4A   1    0.581342    0.943192    0.341219    11.00000    0.01866    0.01481 =
         0.01763    0.00337    0.00811    0.00284
C5A   1    0.503828    0.909232    0.331113    11.00000    0.01725    0.01671 =
         0.01815   -0.00306    0.00704   -0.00254
AFIX  43
H5AA  2    0.401154    0.901885    0.276413    11.00000   -1.20000
AFIX   0
C6A   1    0.578013    0.886786    0.401098    11.00000    0.01901    0.01304 =
         0.01959   -0.00450    0.00747   -0.00326
AFIX  43
H6AA  2    0.529600    0.863487    0.393636    11.00000   -1.20000
AFIX   0
C7A   1    0.769031    0.821522    0.607422    11.00000    0.01784    0.01217 =
         0.01776   -0.00057    0.00635   -0.00151
C8A   1    0.699539    0.784764    0.588832    11.00000    0.01842    0.01185 =
         0.01852    0.00087    0.00863    0.00026
C9A   1    0.544333    0.776128    0.507115    11.00000    0.02121    0.01232 =
         0.01742   -0.00025    0.00820   -0.00078
AFIX  43
H9AA  2    0.483542    0.793429    0.463273    11.00000   -1.20000
AFIX   0
C10A  1    0.481652    0.741672    0.491832    11.00000    0.02264    0.01658 =
         0.01903   -0.00410    0.00926   -0.00506
C11A  1    0.569095    0.715377    0.552421    11.00000    0.02892    0.01095 =
         0.02699    0.00156    0.01282   -0.00139
AFIX  43
H11A  2    0.525255    0.691911    0.539066    11.00000   -1.20000
AFIX   0
C12A  1    0.721462    0.724082    0.632675    11.00000    0.02438    0.01468 =
         0.02490    0.00800    0.00884    0.00232
AFIX  43
H12A  2    0.783857    0.706453    0.675391    11.00000   -1.20000
AFIX   0
C13A  1    0.784600    0.758531    0.651591    11.00000    0.01805    0.01684 =
         0.01939    0.00154    0.00556    0.00013
AFIX  43
H13A  2    0.886830    0.764297    0.707881    11.00000   -1.20000
AFIX   0
C14A  1    0.882829    0.833161    0.700944    11.00000    0.03791    0.01667 =
         0.01963   -0.00023    0.00525   -0.00317
AFIX 137
H14A  2    0.855679    0.857898    0.705811    11.00000   -1.50000
H14B  2    1.027567    0.829786    0.719113    11.00000   -1.50000
H14C  2    0.839589    0.819405    0.739010    11.00000   -1.50000
AFIX   0
O1B   4    1.009012    0.910682    1.146683    11.00000    0.02575    0.01896 =
         0.02275    0.00060    0.00003   -0.00293
O2B   4    0.866565    0.860261    1.103392    11.00000    0.03980    0.01020 =
         0.02660    0.00422    0.01100    0.00448
O3B   4    0.472512    0.837541    0.802163    11.00000    0.07750    0.01864 =
         0.04931   -0.01425   -0.02195    0.01047
O4B   4    0.294515    0.878383    0.717677    11.00000    0.03448    0.02986 =
         0.02229   -0.00234   -0.00102   -0.00460
O5B   4    0.387835    1.091401    0.833760    11.00000    0.02368    0.02022 =
         0.02205   -0.00360    0.00499    0.00078
O6B   4    0.516789    1.143259    0.847193    11.00000    0.03784    0.01896 =
         0.02846    0.00905    0.00698    0.00221
N1B   3    0.836492    0.966144    1.051743    11.00000    0.02466    0.01183 =
         0.01587    0.00122    0.00424   -0.00018
AFIX  43
H1BA  2    0.916950    0.959497    1.105436    11.00000   -1.20000
AFIX   0
N2B   3    0.805873    1.000950    1.030578    11.00000    0.02283    0.01228 =
         0.01994    0.00122    0.00701    0.00069
N3B   3    0.886042    0.891297    1.090280    11.00000    0.02340    0.01433 =
         0.02121    0.00083    0.00902    0.00167
N4B   3    0.424718    0.868073    0.787387    11.00000    0.02666    0.02070 =
         0.02476   -0.00421    0.00391   -0.00140
N5B   3    0.516979    1.113567    0.874457    11.00000    0.02475    0.01695 =
         0.02021   -0.00078    0.00783    0.00310
C1B   1    0.739594    0.942193    0.987804    11.00000    0.02019    0.01461 =
         0.01937   -0.00008    0.00918   -0.00016
C2B   1    0.758664    0.905687    1.004240    11.00000    0.01791    0.01401 =
         0.01753    0.00079    0.00679    0.00095
C3B   1    0.654116    0.881828    0.938613    11.00000    0.02009    0.01190 =
         0.02364   -0.00201    0.00787   -0.00016
AFIX  43
H3BA  2    0.668711    0.857527    0.950600    11.00000   -1.20000
AFIX   0
C4B   1    0.530142    0.893568    0.856697    11.00000    0.01849    0.01688 =
         0.02037   -0.00581    0.00633   -0.00242
C5B   1    0.503385    0.929312    0.837172    11.00000    0.01930    0.02086 =
         0.01693    0.00216    0.00685    0.00232
AFIX  43
H5BA  2    0.414169    0.937004    0.780042    11.00000   -1.20000
AFIX   0
C6B   1    0.608031    0.952992    0.901844    11.00000    0.02175    0.01527 =
         0.01780    0.00260    0.00712    0.00341
AFIX  43
H6BA  2    0.591750    0.977186    0.888585    11.00000   -1.20000
AFIX   0
C7B   1    0.876755    1.022910    1.095018    11.00000    0.02050    0.01130 =
         0.01812    0.00012    0.00761    0.00104
C8B   1    0.845837    1.060068    1.068060    11.00000    0.01914    0.01302 =
         0.01649   -0.00172    0.00712   -0.00083
C9B   1    0.699156    1.069132    0.985017    11.00000    0.01773    0.01540 =
         0.01720   -0.00222    0.00680   -0.00065
AFIX  43
H9BA  2    0.616349    1.051814    0.945900    11.00000   -1.20000
AFIX   0
C10B  1    0.677136    1.103958    0.960971    11.00000    0.01863    0.01548 =
         0.01489    0.00251    0.00568    0.00376
C11B  1    0.794022    1.130233    1.014738    11.00000    0.02473    0.01135 =
         0.02278    0.00013    0.01031    0.00095
AFIX  43
H11B  2    0.776415    1.153825    0.995731    11.00000   -1.20000
AFIX   0
C12B  1    0.937404    1.121019    1.097101    11.00000    0.02353    0.01385 =
         0.02072   -0.00622    0.00791   -0.00475
AFIX  43
H12B  2    1.019745    1.138546    1.135576    11.00000   -1.20000
AFIX   0
C13B  1    0.962872    1.086312    1.124519    11.00000    0.01940    0.01688 =
         0.01693   -0.00199    0.00504   -0.00047
AFIX  43
H13B  2    1.060199    1.080468    1.181830    11.00000   -1.20000
AFIX   0
C14B  1    0.980124    1.013404    1.190550    11.00000    0.03793    0.01573 =
         0.01981   -0.00060    0.00673    0.00331
AFIX 137
H14D  2    0.921117    0.991909    1.200844    11.00000   -1.50000
H14E  2    0.962673    1.032292    1.225979    11.00000   -1.50000
H14F  2    1.124122    1.009798    1.207246    11.00000   -1.50000
AFIX   0
O1C   4   -0.168940    0.741906    0.389784    11.00000    0.03189    0.01556 =
         0.02337    0.00412    0.00036   -0.00113
O2C   4   -0.124448    0.690658    0.448817    11.00000    0.03617    0.01060 =
         0.02993   -0.00261    0.00244   -0.00635
O3C   4    0.272181    0.672201    0.754008    11.00000    0.03002    0.01850 =
         0.03160    0.00735    0.00878   -0.00227
O4C   4    0.533924    0.705563    0.816409    11.00000    0.02128    0.02643 =
         0.02115    0.00277    0.00103    0.00313
O5C   4    0.598591    0.916277    0.669877    11.00000    0.02665    0.03030 =
         0.02345   -0.00064    0.00321   -0.00381
O6C   4    0.577837    0.969388    0.622083    11.00000    0.03830    0.01936 =
         0.04024   -0.00932    0.00639   -0.00934
N1C   3    0.045393    0.794842    0.479435    11.00000    0.02148    0.00997 =
         0.01622   -0.00046    0.00351   -0.00158
AFIX  43
H1CA  2   -0.048437    0.788471    0.427998    11.00000   -1.20000
AFIX   0
N2C   3    0.118087    0.828466    0.492059    11.00000    0.01990    0.00962 =
         0.02120   -0.00189    0.00837   -0.00130
N3C   3   -0.087428    0.722055    0.453480    11.00000    0.01948    0.01530 =
         0.02114   -0.00135    0.00498   -0.00157
N4C   3    0.368545    0.698693    0.756606    11.00000    0.02135    0.01596 =
         0.01793    0.00186    0.00612    0.00259
N5C   3    0.521549    0.938812    0.613200    11.00000    0.02130    0.02136 =
         0.02352   -0.00579    0.00836   -0.00283
C1C   1    0.118827    0.771539    0.546543    11.00000    0.01972    0.01143 =
         0.01899   -0.00039    0.00955   -0.00004
C2C   1    0.057623    0.736069    0.536364    11.00000    0.01878    0.01094 =
         0.01700   -0.00073    0.00415   -0.00058
C3C   1    0.135796    0.712672    0.605960    11.00000    0.02030    0.00987 =
         0.02224   -0.00128    0.00896   -0.00045
AFIX  43
H3CA  2    0.088708    0.689295    0.598980    11.00000   -1.20000
AFIX   0
C4C   1    0.281704    0.723813    0.684747    11.00000    0.01846    0.01553 =
         0.01848    0.00390    0.00731    0.00260
C5C   1    0.350694    0.758444    0.697886    11.00000    0.02009    0.01583 =
         0.01782   -0.00119    0.00681   -0.00254
AFIX  43
H5CA  2    0.453760    0.765510    0.752777    11.00000   -1.20000
AFIX   0
C6C   1    0.267259    0.781890    0.630427    11.00000    0.02270    0.01280 =
         0.01973   -0.00215    0.00840   -0.00407
AFIX  43
H6CA  2    0.309413    0.805549    0.639872    11.00000   -1.20000
AFIX   0
C7C   1    0.063550    0.847568    0.422290    11.00000    0.01556    0.00973 =
         0.01967   -0.00048    0.00614   -0.00062
C8C   1    0.138066    0.884093    0.436910    11.00000    0.01631    0.01434 =
         0.01764    0.00065    0.00776    0.00070
C9C   1    0.287767    0.894258    0.518516    11.00000    0.01699    0.01391 =
         0.01651    0.00110    0.00477    0.00214
AFIX  43
H9CA  2    0.341543    0.878151    0.565821    11.00000   -1.20000
AFIX   0
C10C  1    0.355689    0.928421    0.528636    11.00000    0.01571    0.01840 =
         0.02084   -0.00445    0.00634   -0.00126
C11C  1    0.279808    0.953194    0.462723    11.00000    0.02310    0.01135 =
         0.03167   -0.00019    0.01372   -0.00139
AFIX  43
H11C  2    0.328921    0.976458    0.472166    11.00000   -1.20000
AFIX   0
C12C  1    0.130451    0.942993    0.382827    11.00000    0.02438    0.01831 =
         0.02389    0.00732    0.00968    0.00390
AFIX  43
H12C  2    0.074720    0.959515    0.336580    11.00000   -1.20000
AFIX   0
C13C  1    0.060613    0.908845    0.369219    11.00000    0.01864    0.01631 =
         0.01838    0.00074    0.00608    0.00054
AFIX  43
H13C  2   -0.040675    0.902185    0.313479    11.00000   -1.20000
AFIX   0
C14C  1   -0.065092    0.835377    0.330286    11.00000    0.02427    0.01480 =
         0.01833   -0.00008    0.00268   -0.00337
AFIX 137
H14G  2   -0.039300    0.810606    0.325054    11.00000   -1.50000
H14H  2   -0.032282    0.848890    0.288598    11.00000   -1.50000
H14J  2   -0.207585    0.838685    0.317206    11.00000   -1.50000
HKLF 4 1 -1.0000  0.0000  0.0000  0.0000 -1.0000  0.0000  1.0000  0.0000  1.0000
REM  lf7_0m in P2(1)/n (RT)      New: P21/c
REM R1 =  0.0769 for   7719 Fo > 4sig(Fo)  and  0.1289 for all  12460 data
REM    679 parameters refined using      0 restraints
END
WGHT      0.0437      3.8938
REM Highest difference peak  0.509,  deepest hole -0.378,  1-sigma level  0.071
Q1    1   0.8624  1.0404  1.0795  11.00000  0.05    0.51
Q2    1   0.5196  0.7618  0.5013  11.00000  0.05    0.39
Q3    1   0.7590  0.9200  0.9999  11.00000  0.05    0.35
Q4    1   0.9314  1.0982  1.1032  11.00000  0.05    0.35
Q5    1   0.7643  0.9409  0.4467  11.00000  0.05    0.34
Q6    1   0.7429  0.7987  0.5975  11.00000  0.05    0.34
Q7    1   0.7446  0.7383  0.6389  11.00000  0.05    0.33
Q8    1   0.6664  0.9404  0.9393  11.00000  0.05    0.33
Q9    1   0.8583  0.9397  0.5317  11.00000  0.05    0.32
Q10   1   0.9304  1.0209  1.1392  11.00000  0.05    0.32
Q11   1   0.6430  0.7810  0.5430  11.00000  0.05    0.32
Q12   1   0.6618  0.9438  0.3917  11.00000  0.05    0.32
Q13   1  -0.0155  0.8393  0.3807  11.00000  0.05    0.32
Q14   1   0.7442  1.0624  1.0400  11.00000  0.05    0.30
Q15   1   0.2179  0.9408  0.4230  11.00000  0.05    0.29
Q16   1   0.8197  0.9805  1.0407  11.00000  0.05    0.28
Q17   1   0.2199  0.7185  0.6416  11.00000  0.05    0.28
Q18   1   0.5534  0.9373  0.8765  11.00000  0.05    0.28
Q19   1   0.1788  0.7817  0.5868  11.00000  0.05    0.27
Q20   1   0.3463  0.7394  0.6988  11.00000  0.05    0.27
;
