# Supplementary material for: (E)-1-(2,4-Dinitro­phen­yl)-2-[1-(3-nitro­phen­yl)ethyl­idene]hydrazine
Source: Acta Crystallogr Sect E Struct Rep Online. 2012 Aug 11;68(Pt 9):o2684–5. doi: 10.1107/S1600536812034812 (PMC3435706; doi:10.1107/S1600536812034812)
Supplement: Supplementary file 2 [file e-68-o2684-Isup2.hkl]

# 
# h,k,l, Fc-squared, Fo-squared, sigma(Fo-squared) and status flag 
# 
data_I
_shelx_title ' lf7_0m in P2(1)/n (RT)      New: P21/c' 
_shelx_refln_list_code          4 
_shelx_F_calc_maximum      523.16 
_exptl_crystal_F_000      2136.00 
_reflns_d_resolution_high  0.7108 
 
loop_ 
 _symmetry_equiv_pos_as_xyz 
 'x, y, z' 
 '-x, y+1/2, -z+1/2' 
 '-x, -y, -z' 
 'x, -y-1/2, z-1/2' 
 
_cell_length_a     7.3309 
_cell_length_b    38.3569 
_cell_length_c    16.8027 
_cell_angle_alpha  90.000 
_cell_angle_beta  115.158 
_cell_angle_gamma  90.000 
 
_shelx_F_squared_multiplier     1.000 
 
loop_ 
 _refln_index_h 
 _refln_index_k 
 _refln_index_l 
 _refln_F_squared_calc 
 _refln_F_squared_meas 
 _refln_F_squared_sigma 
 _refln_observed_status 
   1   0   0     1599.91     1590.83     32.54 o 
   2   0   0     2849.11     2352.05     41.42 o 
   3   0   0      831.52      784.22     30.13 o 
   4   0   0     4116.06     4326.48     78.63 o 
   5   0   0     3902.01     4197.08    146.83 o 
   6   0   0       15.06       14.01     27.16 o 
   7   0   0      148.37       82.71     49.40 o 
   8   0   0      536.71      392.47    123.09 o 
   9   0   0      552.81      715.61    159.74 o 
   1   1   0     1115.87     1031.11     18.96 o 
   2   1   0     1474.12     1162.66     20.80 o 
   3   1   0     1262.58     1103.38     25.23 o 
   4   1   0     9182.39     9741.46     90.29 o 
   5   1   0       20.03       38.18     15.88 o 
   6   1   0       46.22       31.48     43.46 o 
   7   1   0      205.04      216.54     57.96 o 
   8   1   0      140.40       90.35     47.96 o 
   9   1   0      183.91      242.64     85.31 o 
   0   2   0       78.74       -0.01      1.54 o 
   1   2   0     1159.38     1038.81     23.68 o 
   2   2   0    14714.07    13864.85    106.71 o 
   3   2   0     4350.59     4308.35     48.82 o 
   4   2   0      311.86      277.77     19.28 o 
   5   2   0     4550.93     4569.99     73.56 o 
   6   2   0      963.07     1040.11     54.55 o 
   7   2   0       45.04       83.07     32.76 o 
   8   2   0      194.58       47.69     44.59 o 
   9   2   0      169.67       93.13     75.04 o 
   1   3   0     8026.27     7265.69     99.18 o 
   2   3   0     4736.55     4872.81     55.95 o 
   3   3   0       36.39       15.45      7.82 o 
   4   3   0     1596.90     1582.51     35.58 o 
   5   3   0      810.66      910.47     39.13 o 
   6   3   0      596.55      606.17     44.22 o 
   7   3   0     1873.31     2024.72    112.28 o 
   8   3   0        1.79        8.89     41.22 o 
   9   3   0       94.60      -21.83     63.93 o 
   0   4   0       85.43       95.95      8.74 o 
   1   4   0     1252.51     1169.33     23.48 o 
   2   4   0     3381.44     3237.23     55.16 o 
   3   4   0       15.27       17.44      9.26 o 
   4   4   0      173.94      161.04     15.39 o 
   5   4   0      854.34      905.21     37.43 o 
   6   4   0       54.40       35.81     30.36 o 
   7   4   0        8.84       12.20     34.98 o 
   8   4   0        0.73      -33.65     39.51 o 
   9   4   0        5.52      -22.85     63.12 o 
   1   5   0      248.06      291.43     26.55 o 
   2   5   0     4113.99     4184.17     53.75 o 
   3   5   0     2424.07     2164.88     41.23 o 
   4   5   0     6968.64     7127.21     83.11 o 
   5   5   0     4345.83     4571.41     71.73 o 
   6   5   0       15.78        2.08     17.54 o 
   7   5   0        8.36       26.54     30.09 o 
   8   5   0       51.77        4.82     39.63 o 
   9   5   0      420.75      204.98    172.44 o 
   0   6   0    77890.28    78596.45    996.18 o 
   1   6   0     8453.91     8296.03     88.19 o 
   2   6   0       10.49       42.24     12.81 o 
   3   6   0     2292.81     2274.35     42.58 o 
   4   6   0     1512.92     1533.05     36.85 o 
   5   6   0        3.06       12.99     13.09 o 
   6   6   0      297.68      327.83     68.01 o 
   7   6   0       43.52       13.75     36.85 o 
   8   6   0        1.45      -43.55     30.68 o 
   9   6   0       78.57      -36.41     68.85 o 
   1   7   0     1230.78     1205.80     28.98 o 
   2   7   0       59.13      101.49     12.26 o 
   3   7   0      238.20      222.41     19.17 o 
   4   7   0      733.53      795.21     29.90 o 
   5   7   0     1865.18     1878.41     49.41 o 
   6   7   0        0.45        3.24     37.08 o 
   7   7   0      510.38      607.55     62.28 o 
   8   7   0       79.34       48.44     57.76 o 
   9   7   0       28.11      -22.62     40.87 o 
   0   8   0      494.46      455.02     24.55 o 
   1   8   0       68.00       62.48     10.14 o 
   2   8   0     1934.08     1770.50     37.96 o 
   3   8   0     1967.83     2008.83     48.10 o 
   4   8   0       33.85       20.09     12.66 o 
   5   8   0      242.75      184.11     22.59 o 
   6   8   0      192.76       96.27     27.45 o 
   7   8   0      172.29      235.65     44.32 o 
   8   8   0      559.93      612.58     79.17 o 
   9   8   0      204.95       -8.05     50.85 o 
   1   9   0        9.03       -4.48     12.81 o 
   2   9   0     3377.69     3172.31     57.15 o 
   3   9   0      242.28      276.11     22.73 o 
   4   9   0      482.85      553.78     31.43 o 
   5   9   0      701.19      720.43     49.91 o 
   6   9   0      295.55      372.71     42.19 o 
   7   9   0      116.46      111.02     36.28 o 
   8   9   0      698.79      808.31     88.95 o 
   9   9   0        2.36      -24.16     48.81 o 
   0  10   0      124.52      127.62     18.81 o 
   1  10   0       26.02       18.09     12.26 o 
   2  10   0     1926.11     1881.52     40.47 o 
   3  10   0     4540.53     4460.21     87.27 o 
   4  10   0        3.28        9.51     11.33 o 
   5  10   0      277.48      285.51     36.28 o 
   6  10   0        1.19       -8.73     19.32 o 
   7  10   0      142.45       99.73     37.45 o 
   8  10   0       87.82       74.29     50.00 o 
   9  10   0       58.92       25.52     61.33 o 
   1  11   0      150.37      213.31     15.55 o 
   2  11   0     2865.82     3313.64     49.80 o 
   3  11   0     3280.96     3115.59     60.85 o 
   4  11   0      993.41     1010.07     40.99 o 
   5  11   0        0.16        1.27     21.95 o 
   6  11   0      361.66      347.09     50.30 o 
   7  11   0      109.87      164.60     37.92 o 
   8  11   0      248.63      208.05     70.33 o 
   9  11   0       13.41        0.45     55.81 o 
   0  12   0     4736.69     4069.21     91.73 o 
   1  12   0     8691.39     9076.00     96.04 o 
   2  12   0      981.55     1218.50     70.03 o 
   3  12   0      497.86      505.73     34.39 o 
   4  12   0      934.66     1040.68     40.89 o 
   5  12   0     1878.47     1906.26    112.69 o 
   6  12   0       50.98       85.23     33.35 o 
   7  12   0      903.82      818.99     65.00 o 
   8  12   0      163.76      118.90     64.94 o 
   9  12   0        3.84      -84.98     49.43 o 
   1  13   0     2508.11     2486.75     42.93 o 
   2  13   0        0.07       21.84      8.01 o 
   3  13   0       80.92      103.52     14.81 o 
   4  13   0      937.95     1185.62     48.42 o 
   5  13   0      820.42      818.11     55.95 o 
   6  13   0      198.67      173.18     34.40 o 
   7  13   0      462.31      393.93     49.28 o 
   8  13   0      230.25      181.56     57.67 o 
   9  13   0       52.61      -39.68     49.85 o 
   0  14   0      655.03      651.73     32.76 o 
   1  14   0       30.30       17.10     10.95 o 
   2  14   0     4333.08     4271.79     59.93 o 
   3  14   0       25.52       16.72      9.78 o 
   4  14   0      335.56      352.83     32.12 o 
   5  14   0      441.49      475.86     44.87 o 
   6  14   0       11.80       -6.96     21.89 o 
   7  14   0       27.27      -55.25     27.63 o 
   8  14   0      203.98      265.71     81.39 o 
   9  14   0       23.32      -63.50     55.87 o 
   1  15   0     1158.27     1109.65     30.79 o 
   2  15   0     8243.34     8150.66    104.02 o 
   3  15   0        4.46        0.42      9.01 o 
   4  15   0        0.03       -1.76     12.53 o 
   5  15   0      207.47      196.11     33.12 o 
   6  15   0      701.15      666.68     54.30 o 
   7  15   0        2.27      -19.92     37.11 o 
   8  15   0        0.24       16.19     38.61 o 
   0  16   0     1700.48     1882.24     57.51 o 
   1  16   0      234.87      271.26     19.90 o 
   2  16   0     7684.71     8056.17     93.01 o 
   3  16   0     3576.93     3771.05     63.05 o 
   4  16   0      645.71      721.04     39.36 o 
   5  16   0     2139.13     2063.05     63.81 o 
   6  16   0      449.79      487.93     49.98 o 
   7  16   0      816.96     1001.06     84.13 o 
   8  16   0       28.73       91.44     46.18 o 
   1  17   0      890.65      941.50     27.83 o 
   2  17   0     2425.66     2871.78     49.71 o 
   3  17   0      624.44      730.83     29.74 o 
   4  17   0      100.84      108.52     17.43 o 
   5  17   0     1809.42     1935.48     70.62 o 
   6  17   0        4.87       -8.86     24.04 o 
   7  17   0       18.83       28.73     35.22 o 
   8  17   0        0.23      -53.19     46.31 o 
   0  18   0     7406.33     8801.50    187.35 o 
   1  18   0      314.58      471.02     22.84 o 
   2  18   0     6648.91     7244.00     88.57 o 
   3  18   0        1.41       13.68     14.72 o 
   4  18   0        0.00       24.05     12.21 o 
   5  18   0     6996.17     6842.72    135.41 o 
   6  18   0     1826.12     1884.31    105.10 o 
   7  18   0     1244.65     1134.09    129.77 o 
   8  18   0      191.84      117.96     74.58 o 
   1  19   0     1204.59     1545.76     41.14 o 
   2  19   0     1885.55     2190.57     44.61 o 
   3  19   0      277.66      300.36     22.02 o 
   4  19   0      307.72      345.64     27.53 o 
   5  19   0     1948.40     1964.90     88.26 o 
   6  19   0     2487.49     2519.35    103.50 o 
   7  19   0      397.59      402.22     57.41 o 
   8  19   0      972.04      897.35    100.87 o 
   0  20   0       73.22      118.27     23.65 o 
   1  20   0     1640.11     1804.36     45.78 o 
   2  20   0      133.01      115.72     17.97 o 
   3  20   0       93.40       50.30     14.67 o 
   4  20   0        0.00        4.17     26.63 o 
   5  20   0       45.36       65.72     33.21 o 
   6  20   0       25.62       39.22     30.07 o 
   7  20   0      345.93      368.54     68.91 o 
   8  20   0        0.06       -8.52     39.72 o 
   1  21   0       39.53       49.51     13.87 o 
   2  21   0      164.32      215.73     18.85 o 
   3  21   0        0.77       24.03     16.37 o 
   4  21   0      272.33      249.80     45.95 o 
   5  21   0      523.42      497.11     55.40 o 
   6  21   0      167.65      175.18     43.49 o 
   7  21   0        1.22      -25.86     30.54 o 
   8  21   0        0.09      -41.56     39.11 o 
   0  22   0     1693.43     1721.10     64.42 o 
   1  22   0       71.19      102.88     17.33 o 
   2  22   0     1462.46     1471.60     34.18 o 
   3  22   0      563.63      533.57     27.56 o 
   4  22   0      565.45      549.08     79.64 o 
   5  22   0      159.79      125.38     35.30 o 
   6  22   0     1157.23     1294.51     94.25 o 
   7  22   0        7.42      -24.09     31.93 o 
   8  22   0        0.26      -79.44     39.72 o 
   1  23   0     1598.21     1675.28     47.57 o 
   2  23   0       40.27       56.49     11.31 o 
   3  23   0       42.44       49.37     15.80 o 
   4  23   0      454.86      465.58     61.02 o 
   5  23   0      302.46      242.37     46.11 o 
   6  23   0       83.25       79.42     36.59 o 
   7  23   0      564.64      595.27     71.74 o 
   8  23   0       18.78      -73.78     36.89 o 
   0  24   0     1724.57     1465.16     63.23 o 
   1  24   0      305.02      342.56     27.62 o 
   2  24   0      568.28      652.30     32.36 o 
   3  24   0      311.61      310.16     36.60 o 
   4  24   0        0.07       -4.28     21.50 o 
   5  24   0     2327.98     2452.63    100.51 o 
   6  24   0      146.30       29.81     67.03 o 
   7  24   0      601.26      492.95     69.60 o 
   8  24   0       62.43       -7.73     44.37 o 
   1  25   0        0.29       -4.93     10.99 o 
   2  25   0     3409.12     3453.19     71.55 o 
   3  25   0        0.70       14.16     18.13 o 
   4  25   0      869.24      858.78     79.27 o 
   5  25   0      298.46      231.74     54.02 o 
   6  25   0      117.04      189.19     59.73 o 
   7  25   0       61.34       36.79     36.04 o 
   8  25   0        0.98       45.20     41.87 o 
   0  26   0      686.69      675.78     53.40 o 
   1  26   0      995.20      956.90     77.03 o 
   2  26   0        2.92       10.27     13.74 o 
   3  26   0      613.54      635.02     51.86 o 
   4  26   0      746.00      846.96     89.55 o 
   5  26   0      317.05      317.67     51.88 o 
   6  26   0      455.60      455.93     78.21 o 
   7  26   0      224.20      229.21     54.31 o 
   8  26   0      134.18       94.29     46.25 o 
   1  27   0        0.52       15.79     17.78 o 
   2  27   0      324.47      323.59     30.14 o 
   3  27   0       41.69       62.48     21.86 o 
   4  27   0       14.21       40.45     41.53 o 
   5  27   0      995.42      911.54     78.38 o 
   6  27   0        0.01       -6.27     42.91 o 
   7  27   0      708.15      661.43     79.47 o 
   8  27   0       53.75       20.25     60.31 o 
   0  28   0      336.95      392.93     52.92 o 
   1  28   0     2640.53     2614.76     65.27 o 
   2  28   0      896.81      863.12     58.53 o 
   3  28   0     2430.50     2438.04     83.52 o 
   4  28   0       44.82       22.78     30.94 o 
   5  28   0      213.86      254.75     84.09 o 
   6  28   0      676.20      709.95     77.78 o 
   7  28   0       52.81       -2.58     39.21 o 
   1  29   0      311.81      299.83     36.38 o 
   2  29   0       26.86      120.82     30.51 o 
   3  29   0     1278.20     1474.14     72.04 o 
   4  29   0       14.60      -11.29     35.06 o 
   5  29   0      341.88      303.81     51.42 o 
   6  29   0        0.03        0.57     34.14 o 
   7  29   0       13.40       10.79     40.62 o 
   0  30   0     1190.18     1268.83     79.38 o 
   1  30   0      587.10      658.44     51.65 o 
   2  30   0      384.02      358.56     42.41 o 
   3  30   0     1011.65     1141.14     65.06 o 
   4  30   0       31.32       -4.87     28.05 o 
   5  30   0       23.37       24.27     28.98 o 
   6  30   0      478.98      400.78     60.13 o 
   7  30   0      228.56      124.87     60.62 o 
   1  31   0     1891.79     1762.18     72.64 o 
   2  31   0     6457.32     6167.97    134.61 o 
   3  31   0      124.09       80.51     27.04 o 
   4  31   0      208.42      214.43     51.08 o 
   5  31   0       48.07       78.80     40.11 o 
   6  31   0      113.41      138.00     42.74 o 
   7  31   0        8.55      -16.70     37.78 o 
   0  32   0      120.19       58.15     63.98 o 
   1  32   0       36.23       81.78     24.60 o 
   2  32   0      288.74      251.76     38.08 o 
   3  32   0      795.65      722.01     58.43 o 
   4  32   0      145.48      157.44     45.24 o 
   5  32   0      426.15      362.00     55.16 o 
   6  32   0       17.23       14.80     37.75 o 
   7  32   0       82.79       48.01     44.44 o 
   1  33   0      990.51      800.44     76.71 o 
   2  33   0     2155.70     1868.93     96.70 o 
   3  33   0       10.78       11.77     28.08 o 
   4  33   0      169.91       92.28     41.65 o 
   5  33   0       45.58        7.38     39.28 o 
   6  33   0      327.74      390.80     63.73 o 
   7  33   0        0.74       20.13     43.15 o 
   0  34   0     1076.07     1179.22    165.06 o 
   1  34   0      117.96       62.20     29.57 o 
   2  34   0     1628.42     1512.67     74.24 o 
   3  34   0     1287.73     1415.08    102.24 o 
   4  34   0       19.31       74.01     52.91 o 
   5  34   0      601.19      586.10     69.20 o 
   6  34   0       66.16       65.22     40.02 o 
   7  34   0      329.98      299.50     61.81 o 
   1  35   0       64.69       91.83     24.67 o 
   2  35   0     2710.52     2179.28     81.78 o 
   3  35   0     2849.88     2882.17    197.27 o 
   4  35   0     3163.42     3351.98    121.69 o 
   5  35   0      329.10      355.67     57.07 o 
   6  35   0       13.44      -11.16     39.03 o 
   7  35   0       85.43      166.14     52.62 o 
   0  36   0      673.39      786.52    147.87 o 
   1  36   0       53.14       96.24     25.31 o 
   2  36   0     1068.53      852.85     62.95 o 
   3  36   0     2017.64     2174.89    159.36 o 
   4  36   0     1188.57     1364.54     93.36 o 
   5  36   0      399.46      416.70     70.65 o 
   6  36   0      240.68      136.95     46.36 o 
   1  37   0      339.33      353.13     73.98 o 
   2  37   0      203.03      267.98     43.94 o 
   3  37   0     1443.21     1440.83    106.41 o 
   4  37   0        1.25       28.29     31.59 o 
   5  37   0       86.91      183.75     77.73 o 
   6  37   0        0.02       10.87     39.23 o 
   0  38   0      575.65      859.86    148.90 o 
   1  38   0       21.29      -16.80     60.69 o 
   2  38   0       41.32       68.55     26.43 o 
   3  38   0      247.40      209.23     50.61 o 
   4  38   0        0.25        4.37     37.08 o 
   5  38   0      132.45      149.59     48.28 o 
   6  38   0      110.98      117.42     44.92 o 
   1  39   0     1013.05     1233.98    123.97 o 
   2  39   0      322.30      314.20     51.80 o 
   3  39   0      332.36      304.60     56.51 o 
   4  39   0      163.50      108.18     51.68 o 
   5  39   0        0.87       23.65     36.53 o 
   6  39   0      464.37      434.38     68.16 o 
   0  40   0      436.57      554.39    132.42 o 
   1  40   0       85.92      287.66     69.10 o 
   2  40   0     1912.60     1835.26    131.01 o 
   3  40   0      900.13      693.35     78.37 o 
   4  40   0      287.16      273.17     70.38 o 
   5  40   0        0.03        3.52     36.69 o 
   6  40   0      414.48      444.80     68.52 o 
   1  41   0      277.08      280.62     73.05 o 
   2  41   0      121.55      194.44     54.85 o 
   3  41   0       78.94      117.99     43.57 o 
   4  41   0       42.08       71.07     40.25 o 
   5  41   0      361.24      311.16     87.07 o 
   6  41   0       53.17       31.90     42.91 o 
   0  42   0      640.74      576.78    132.29 o 
   1  42   0      352.77      470.11     85.41 o 
   2  42   0        2.18       93.92     44.34 o 
   3  42   0       38.89       79.25     44.82 o 
   4  42   0       91.59       90.13     46.56 o 
   5  42   0       31.74       30.31     48.42 o 
   1  43   0      124.17      203.53     62.15 o 
   2  43   0       93.03       85.05    102.16 o 
   3  43   0      157.87      157.96    133.63 o 
   4  43   0        0.00       45.28     37.24 o 
   5  43   0       15.95       74.18     41.16 o 
   0  44   0      113.72      163.70     81.34 o 
   1  44   0        0.66      231.44     72.05 o 
   2  44   0      329.96      567.94    152.19 o 
   3  44   0      125.97       59.46    108.90 o 
   4  44   0      443.11      378.18     59.73 o 
   5  44   0       51.00       89.17     90.72 o 
   1  45   0      355.86      410.84     81.23 o 
   2  45   0      145.85      260.24    130.95 o 
   3  45   0       22.88       22.77    108.14 o 
   4  45   0      110.41      172.92    107.71 o 
   5  45   0        1.29       38.53     64.89 o 
   0  46   0      645.70      895.32    168.79 o 
   1  46   0       18.80      206.87    102.59 o 
   2  46   0      476.21      703.67    170.23 o 
   3  46   0       64.12       18.27    111.16 o 
   4  46   0      117.48      131.77    137.06 o 
   1  47   0       44.03      156.72     93.17 o 
   2  47   0       10.35      115.06    103.02 o 
   3  47   0       48.59      161.75    128.92 o 
   4  47   0      221.69      423.98    156.04 o 
   0  48   0      478.72      547.63    132.18 o 
   1  48   0      462.97      795.09    104.34 o 
   2  48   0       51.66      160.11    115.13 o 
   3  48   0       40.96       57.76    107.85 o 
   4  48   0       32.24      310.34    147.01 o 
   1  49   0      328.20      388.17    154.50 o 
   2  49   0       66.64      205.99    116.78 o 
   3  49   0      172.40      364.76    133.81 o 
   0  50   0        1.18      378.53     89.79 o 
   1  50   0       79.13      312.09     64.79 o 
   2  50   0     1051.49     1439.12    226.16 o 
   3  50   0        0.02      261.30    131.82 o 
   1  51   0       95.82      356.46     65.73 o 
   2  51   0      360.50      905.73    183.22 o 
   3  51   0        0.23      185.99    114.33 o 
   0  52   0     1061.33     2010.47    244.49 o 
   1  52   0      333.51      819.74    171.87 o 
   2  52   0        2.66      269.57    112.68 o 
   1  53   0       68.75      413.03     94.48 o 
  -9   1   1      200.74      186.59     81.54 o 
  -8   1   1       71.66       16.04     30.65 o 
  -7   1   1       15.49      -33.12     19.89 o 
  -6   1   1      963.74     1092.20     47.92 o 
  -5   1   1       18.70       24.58     11.50 o 
  -4   1   1      718.74      633.38     24.65 o 
  -3   1   1     3952.06     3979.25     51.13 o 
  -2   1   1     1023.44      885.18     20.31 o 
  -1   1   1        2.08      -10.11      5.06 o 
   0   1   1       67.65       33.39      8.31 o 
   1   1   1       61.15       69.32      7.06 o 
   2   1   1      491.61      543.33     18.71 o 
   3   1   1     2254.26     2129.87     39.27 o 
   4   1   1     2142.93     2416.63     47.94 o 
   5   1   1       13.13       12.28     16.06 o 
   6   1   1      798.06      911.27     88.17 o 
   7   1   1      153.90       81.85     43.88 o 
   8   1   1      434.82      432.30     94.30 o 
   9   1   1        0.05       36.24     66.82 o 
  -9   2   1      116.91      129.87     74.74 o 
  -8   2   1       80.83       -3.44     30.60 o 
  -7   2   1     1348.79     1375.51     75.26 o 
  -6   2   1       89.14       79.84     17.98 o 
  -5   2   1     5455.48     5565.31     70.77 o 
  -4   2   1      585.81      529.99     22.44 o 
  -3   2   1     1647.61     1773.09     34.14 o 
  -2   2   1     9082.92     8644.07     75.32 o 
  -1   2   1      732.32      556.00     14.29 o 
   0   2   1      401.62      204.76     15.04 o 
   1   2   1      308.02      267.47     16.41 o 
   2   2   1     1490.07     1554.06     26.84 o 
   3   2   1     3758.92     3751.77     54.04 o 
   4   2   1     1901.57     2126.23     48.54 o 
   5   2   1     1279.76     1333.62     46.30 o 
   6   2   1      367.89      342.75     47.12 o 
   7   2   1      491.57      468.54     65.54 o 
   8   2   1       79.05       67.55     59.57 o 
   9   2   1      658.56      663.99    112.77 o 
  -9   3   1      235.38      217.78     64.31 o 
  -8   3   1       16.87       -7.10     37.19 o 
  -7   3   1      139.71       92.85     31.11 o 
  -6   3   1      154.67      135.98     20.87 o 
  -5   3   1      539.66      602.02     36.10 o 
  -4   3   1       30.92       28.98      9.90 o 
  -3   3   1      381.58      409.41     20.52 o 
  -2   3   1    16188.50    16018.50    127.18 o 
  -1   3   1      450.81      428.46     12.95 o 
   0   3   1       82.58       86.07      8.02 o 
   1   3   1     8997.47     8130.08     93.62 o 
   2   3   1      651.16      666.58     18.40 o 
   3   3   1      891.73      968.94     26.33 o 
   4   3   1       10.77       20.47     12.96 o 
   5   3   1      126.18      117.17     21.74 o 
   6   3   1        2.95       45.61     33.09 o 
   7   3   1       32.00       58.91     43.40 o 
   8   3   1        6.48       31.84     65.39 o 
   9   3   1        2.21        5.08     63.53 o 
  -9   4   1      550.91      605.43     83.16 o 
  -8   4   1       15.60       -1.48     41.43 o 
  -7   4   1       98.66       27.06     26.43 o 
  -6   4   1        0.14      -11.71     18.63 o 
  -5   4   1      165.96      141.77     19.91 o 
  -4   4   1     1120.81     1065.38     28.34 o 
  -3   4   1    11111.43    10604.04     96.99 o 
  -2   4   1    20037.89    19639.48    149.81 o 
  -1   4   1        2.24        6.18      4.40 o 
   0   4   1      383.19      378.47     11.06 o 
   1   4   1      327.04      275.07     18.47 o 
   2   4   1       84.37       50.87      9.59 o 
   3   4   1     4220.08     4415.48    100.97 o 
   4   4   1      139.76       96.11     22.25 o 
   5   4   1       62.46       48.00     21.15 o 
   6   4   1       20.77       37.57     33.93 o 
   7   4   1       91.94      103.80     44.50 o 
   8   4   1       65.73       51.21     81.27 o 
   9   4   1        1.37       62.59     80.87 o 
  -9   5   1      396.97      425.98     74.84 o 
  -8   5   1       34.23       34.99     47.73 o 
  -7   5   1       51.92       18.23     28.20 o 
  -6   5   1       10.39       -9.72     17.91 o 
  -5   5   1      240.42      278.68     21.24 o 
  -4   5   1      221.14      167.93     15.35 o 
  -3   5   1     4308.62     4320.58     54.66 o 
  -2   5   1     3867.34     3561.24     43.55 o 
  -1   5   1     3717.45     3604.74     46.38 o 
   0   5   1      229.49      251.96     10.79 o 
   1   5   1      758.89      770.82     23.84 o 
   2   5   1     6514.31     6330.67     72.29 o 
   3   5   1     1431.35     1354.01     33.15 o 
   4   5   1     3337.19     3553.48     59.03 o 
   5   5   1      679.58      730.26     50.15 o 
   6   5   1      114.63       92.62     29.31 o 
   7   5   1      909.58      929.33     88.73 o 
   8   5   1      325.44      304.31     69.02 o 
   9   5   1        8.83      -47.05     62.35 o 
  -9   6   1      117.37      117.82     61.46 o 
  -8   6   1       17.29       29.70     33.53 o 
  -7   6   1      166.60      201.45     41.17 o 
  -6   6   1      380.11      437.33     37.91 o 
  -5   6   1        5.13        1.71     10.69 o 
  -4   6   1      540.72      547.47     47.13 o 
  -3   6   1      361.70      354.76     20.02 o 
  -2   6   1      931.48      947.00     21.67 o 
  -1   6   1    10742.23    10753.39    113.63 o 
   0   6   1      337.23      374.77     14.41 o 
   1   6   1     7779.07     7480.13     73.87 o 
   2   6   1     6250.78     6146.71     71.56 o 
   3   6   1     1207.26     1199.47     30.42 o 
   4   6   1      121.11      145.15     16.75 o 
   5   6   1      157.97      128.18     44.23 o 
   6   6   1      437.75      478.10     46.97 o 
   7   6   1      165.71      165.74     50.78 o 
   8   6   1      152.80      187.60     56.41 o 
   9   6   1       15.09       13.50     66.37 o 
  -9   7   1      245.95      125.29    105.26 o 
  -8   7   1       84.76       74.57     39.80 o 
  -7   7   1      280.37      306.72     43.44 o 
  -6   7   1       32.97       55.24     21.44 o 
  -5   7   1      812.34      860.45     36.05 o 
  -4   7   1        0.65        0.11      8.38 o 
  -3   7   1     9898.96     9569.77     95.72 o 
  -2   7   1     1329.10     1180.76     28.13 o 
  -1   7   1     8366.24     8120.78    102.75 o 
   0   7   1      838.05      837.15     21.09 o 
   1   7   1      174.72      162.81     13.37 o 
   2   7   1     4382.87     4269.61     57.24 o 
   3   7   1      241.92      252.88     17.54 o 
   4   7   1      255.34      254.06     22.33 o 
   5   7   1        0.96      -26.81     18.05 o 
   6   7   1      780.43      698.41     54.34 o 
   7   7   1      668.19      689.08    105.77 o 
   8   7   1        1.93      -61.86     30.93 o 
   9   7   1       13.18      -55.97     59.58 o 
  -9   8   1      116.35       88.09     64.02 o 
  -8   8   1        0.75       27.07     38.90 o 
  -7   8   1       69.47       77.92     33.02 o 
  -6   8   1        0.05       32.87     23.38 o 
  -5   8   1     2030.39     1954.17     47.08 o 
  -4   8   1        0.01        3.80     11.02 o 
  -3   8   1       87.59       61.11     13.13 o 
  -2   8   1     8474.61     8222.37    127.74 o 
  -1   8   1     2004.60     1961.51     44.85 o 
   0   8   1      442.97      472.70     16.88 o 
   1   8   1      861.33      851.67     24.53 o 
   2   8   1     3478.33     3243.73     48.91 o 
   3   8   1      863.33      940.45     30.98 o 
   4   8   1        8.86       14.56     10.74 o 
   5   8   1       17.46        8.16     28.46 o 
   6   8   1      223.33      210.38     37.06 o 
   7   8   1     1502.86     1537.14    227.10 o 
   8   8   1      210.92      118.27     51.28 o 
   9   8   1        0.05       56.02    106.75 o 
  -9   9   1       14.72      -55.97     44.13 o 
  -8   9   1      104.74       71.35     34.17 o 
  -7   9   1       99.27       23.58     27.10 o 
  -6   9   1        0.52       25.26     21.57 o 
  -5   9   1      712.62      683.55     33.09 o 
  -4   9   1      901.49      950.34     36.88 o 
  -3   9   1       18.40       12.58     10.09 o 
  -2   9   1     5919.80     5538.89     99.73 o 
  -1   9   1      535.93      564.82     27.41 o 
   0   9   1    32899.85    33009.84    539.17 o 
   1   9   1    28993.86    29142.26    215.74 o 
   2   9   1      808.33      814.74     23.15 o 
   3   9   1       59.80       76.85     14.61 o 
   4   9   1      434.80      400.75     44.74 o 
   5   9   1      102.69      105.22     29.15 o 
   6   9   1      268.94      217.63     47.01 o 
   7   9   1     1883.73     1893.30    121.60 o 
   8   9   1        0.87      -28.23     39.64 o 
   9   9   1       81.08       18.40    113.34 o 
  -9  10   1       45.58       64.55     60.45 o 
  -8  10   1      912.56     1051.97     84.72 o 
  -7  10   1      158.59      132.37     39.18 o 
  -6  10   1      146.80      196.59     33.05 o 
  -5  10   1      802.77      965.07     45.81 o 
  -4  10   1      193.09      231.44     25.38 o 
  -3  10   1     8404.86     8402.26    171.80 o 
  -2  10   1     6846.38     6564.64     86.58 o 
  -1  10   1     2385.99     2276.01     40.44 o 
   0  10   1       29.08       34.70     19.08 o 
   1  10   1     5726.60     5643.74     72.25 o 
   2  10   1      529.11      481.59     21.11 o 
   3  10   1     2336.32     2248.77     66.07 o 
   4  10   1        2.77       17.53     13.73 o 
   5  10   1        1.53      -21.36     29.27 o 
   6  10   1      511.84      565.84     54.99 o 
   7  10   1        4.21       54.88     42.62 o 
   8  10   1       35.29        6.17     43.93 o 
  -9  11   1      128.40       75.64     66.57 o 
  -8  11   1       35.84       40.10     41.07 o 
  -7  11   1        0.95       -0.28     27.94 o 
  -6  11   1      862.78      816.26     56.73 o 
  -5  11   1      547.86      597.63     39.70 o 
  -4  11   1      995.76      988.04     44.69 o 
  -3  11   1      210.83      235.71     21.45 o 
  -2  11   1        0.20       10.54      9.68 o 
  -1  11   1      543.43      464.70     17.33 o 
   0  11   1      192.87      186.84     15.20 o 
   1  11   1       11.60        0.49      9.38 o 
   2  11   1        4.62       30.88      8.78 o 
   3  11   1      713.49      744.73     30.16 o 
   4  11   1      742.16      765.36     41.05 o 
   5  11   1        0.08      -29.41     18.87 o 
   6  11   1      559.00      550.30     51.63 o 
   7  11   1      102.68       14.93     31.52 o 
   8  11   1       40.62       25.32     42.57 o 
  -9  12   1      129.92       93.90     60.15 o 
  -8  12   1       30.67       27.99     39.75 o 
  -7  12   1       16.19       -6.72     26.79 o 
  -6  12   1       54.31       73.83     28.40 o 
  -5  12   1        2.36       -1.23     25.07 o 
  -4  12   1      495.25      580.29     34.77 o 
  -3  12   1       30.33       13.07     10.46 o 
  -2  12   1     1622.61     1463.49     35.82 o 
  -1  12   1     2051.53     1981.37     34.74 o 
   0  12   1     5285.71     5064.99     58.95 o 
   1  12   1     7210.12     6938.77    108.99 o 
   2  12   1      726.36      641.67     24.76 o 
   3  12   1       19.34       27.84      9.65 o 
   4  12   1        6.18        6.32     17.89 o 
   5  12   1        0.86      -16.05     23.40 o 
   6  12   1      933.16     1041.83     67.31 o 
   7  12   1     1681.96     1706.90    101.27 o 
   8  12   1      109.78       82.73     59.58 o 
  -9  13   1      934.65      858.72    129.00 o 
  -8  13   1       17.41       39.27     39.78 o 
  -7  13   1      547.81      578.77     58.45 o 
  -6  13   1      678.04      823.87     57.80 o 
  -5  13   1     1105.56     1094.47     48.77 o 
  -4  13   1     1963.78     2110.93     56.99 o 
  -3  13   1      831.21      959.83     33.37 o 
  -2  13   1     2467.46     2348.31    101.55 o 
  -1  13   1      292.50      268.20     16.11 o 
   0  13   1       87.63       95.05     11.40 o 
   1  13   1       19.59        8.49      7.46 o 
   2  13   1     5289.10     5169.12     71.24 o 
   3  13   1     1881.13     1963.10     41.64 o 
   4  13   1     2209.01     2225.23     66.49 o 
   5  13   1     1025.62     1137.54     65.30 o 
   6  13   1      228.62      207.14     55.74 o 
   7  13   1      547.19      617.01     63.54 o 
   8  13   1      400.91      435.59     94.00 o 
  -9  14   1     1188.51     1182.60    159.18 o 
  -8  14   1      719.96      573.80     77.61 o 
  -7  14   1      422.99      448.45     59.06 o 
  -6  14   1       41.69       35.40     31.96 o 
  -5  14   1        3.98       32.47     22.27 o 
  -4  14   1       15.06       29.53     12.07 o 
  -3  14   1      465.73      522.77     34.50 o 
  -2  14   1       31.09       38.62     11.30 o 
  -1  14   1      502.59      546.52     22.09 o 
   0  14   1        0.10       -8.35      9.85 o 
   1  14   1      110.49       98.37     11.47 o 
   2  14   1     4766.23     4867.07     67.78 o 
   3  14   1     1558.20     1723.73     39.85 o 
   4  14   1     4214.78     4283.89     87.16 o 
   5  14   1      171.96      142.64     25.43 o 
   6  14   1     1162.58     1209.75     70.72 o 
   7  14   1       43.92       29.15     29.66 o 
   8  14   1       72.94      135.62     65.18 o 
  -9  15   1        9.13       23.04     54.94 o 
  -8  15   1        3.55       42.24     45.72 o 
  -7  15   1      764.23      716.45     72.62 o 
  -6  15   1      720.60      733.32     58.30 o 
  -5  15   1     1594.45     1754.35     83.29 o 
  -4  15   1      694.08      741.54     40.51 o 
  -3  15   1      300.92      357.70     22.01 o 
  -2  15   1     2732.02     2838.68     75.12 o 
  -1  15   1     3056.73     3350.84     86.76 o 
   0  15   1     1069.85     1324.36     35.95 o 
   1  15   1     6560.73     7455.70    162.14 o 
   2  15   1     6109.09     6427.82     81.35 o 
   3  15   1     1226.58     1191.12     34.23 o 
   4  15   1      145.12      174.27     27.28 o 
   5  15   1        8.30       11.16     22.04 o 
   6  15   1      615.97      480.96     48.01 o 
   7  15   1      598.62      466.65     66.17 o 
   8  15   1       89.83      154.50     68.95 o 
  -9  16   1        6.63       47.37     50.46 o 
  -8  16   1        6.52        4.47     52.35 o 
  -7  16   1       40.81      -19.49     61.97 o 
  -6  16   1     1443.55     1681.90     96.86 o 
  -5  16   1      501.18      586.42     41.44 o 
  -4  16   1        1.19       21.35     11.80 o 
  -3  16   1      613.14      564.97     24.65 o 
  -2  16   1      297.80      393.85     78.45 o 
  -1  16   1     7626.87     8074.32     95.25 o 
   0  16   1       61.14       77.97     14.28 o 
   1  16   1        4.50       14.40      9.12 o 
   2  16   1     3433.14     3518.95     56.99 o 
   3  16   1     3172.65     3504.50     59.03 o 
   4  16   1     2885.91     2889.44     69.07 o 
   5  16   1      922.85     1010.82     51.51 o 
   6  16   1       63.58       18.62     28.02 o 
   7  16   1     1545.50     1577.57    105.26 o 
   8  16   1       15.09      -16.42     51.07 o 
  -9  17   1      103.33       77.17     85.41 o 
  -8  17   1     1631.98     1710.15    131.46 o 
  -7  17   1      209.34      133.40     41.20 o 
  -6  17   1        9.77       42.56     30.29 o 
  -5  17   1       38.25       55.83     26.13 o 
  -4  17   1        6.82       16.83      9.87 o 
  -3  17   1        1.09       15.52      9.35 o 
  -2  17   1    13827.68    14553.86    165.98 o 
  -1  17   1      115.29      151.67     15.30 o 
   0  17   1      322.80      382.79     33.50 o 
   1  17   1     1952.00     1945.52     41.43 o 
   2  17   1      787.82      675.11     28.81 o 
   3  17   1     8305.22     8231.48     98.58 o 
   4  17   1     2596.54     2507.72     70.54 o 
   5  17   1     1047.07     1057.11     63.12 o 
   6  17   1      594.40      588.66     54.01 o 
   7  17   1      269.26      156.07     46.04 o 
   8  17   1       79.04      152.53     70.97 o 
  -8  18   1       23.93      -47.86     38.94 o 
  -7  18   1        2.35      -40.56     29.02 o 
  -6  18   1     4830.58     4915.44    231.14 o 
  -5  18   1     1935.97     2051.82    110.48 o 
  -4  18   1       79.15       58.76     19.24 o 
  -3  18   1      476.11      478.42     27.83 o 
  -2  18   1     8074.96     8993.25    119.41 o 
  -1  18   1      933.58     1128.28     34.44 o 
   0  18   1    33587.06    35611.91    418.16 o 
   1  18   1      161.04      213.04     18.41 o 
   2  18   1      948.24      826.38     30.20 o 
   3  18   1       33.63       47.04     12.92 o 
   4  18   1      579.37      562.87     54.18 o 
   5  18   1     2555.07     2572.67     81.37 o 
   6  18   1        7.64        9.75     26.70 o 
   7  18   1      710.64      609.19    125.69 o 
   8  18   1       37.21       93.28     57.93 o 
  -8  19   1      223.65      219.56     53.31 o 
  -7  19   1       49.13      -38.56     32.12 o 
  -6  19   1       80.68       64.59     29.75 o 
  -5  19   1     1063.95     1225.54     93.29 o 
  -4  19   1     1053.83     1038.64     53.37 o 
  -3  19   1       39.30       72.50     20.71 o 
  -2  19   1       30.25       59.40     16.15 o 
  -1  19   1     3801.33     3996.52     85.75 o 
   0  19   1     2417.45     3126.19    105.08 o 
   1  19   1      427.96      582.00     38.90 o 
   2  19   1      116.98      114.60     15.60 o 
   3  19   1      716.96      782.59     33.23 o 
   4  19   1     2363.02     2384.93     65.26 o 
   5  19   1     6335.13     6086.14    124.65 o 
   6  19   1      693.08      689.04     69.63 o 
   7  19   1      701.02      758.68     93.00 o 
   8  19   1      285.46      122.27     96.46 o 
  -8  20   1      588.97      639.85     77.26 o 
  -7  20   1      128.35       84.70     40.75 o 
  -6  20   1      478.10      454.56     59.09 o 
  -5  20   1     1925.75     2075.51    102.85 o 
  -4  20   1     1043.40     1229.38     60.19 o 
  -3  20   1        1.45       10.12     15.28 o 
  -2  20   1     4867.30     5044.62     92.93 o 
  -1  20   1     2660.54     2812.17     47.20 o 
   0  20   1     1303.09     1373.51     60.49 o 
   1  20   1     1276.80     1493.49     39.31 o 
   2  20   1       40.85       53.92     12.83 o 
   3  20   1       98.49       89.45     14.69 o 
   4  20   1     5440.16     5331.71    174.40 o 
   5  20   1      103.19       96.27     33.02 o 
   6  20   1     1550.56     1637.93    124.43 o 
   7  20   1      282.98      199.15     54.35 o 
   8  20   1       46.12       73.73     64.08 o 
  -8  21   1        0.03      -24.93     40.53 o 
  -7  21   1      148.20      148.39     55.27 o 
  -6  21   1     1165.14     1236.76     89.03 o 
  -5  21   1     2818.73     3306.88    128.30 o 
  -4  21   1        1.20       14.46     14.21 o 
  -3  21   1        3.12       16.01     10.17 o 
  -2  21   1     1066.05     1077.65     40.41 o 
  -1  21   1     1520.33     1546.45     39.29 o 
   0  21   1    11983.86    13043.09    168.37 o 
   1  21   1      298.07      446.34     26.52 o 
   2  21   1      138.83      151.77     17.20 o 
   3  21   1       63.73       80.19     17.24 o 
   4  21   1        0.23       21.88     35.64 o 
   5  21   1      123.25      119.37     38.20 o 
   6  21   1        1.40        5.49     29.85 o 
   7  21   1       15.35       48.12     52.82 o 
   8  21   1      193.96      237.70     79.26 o 
  -8  22   1        4.61      -13.13     35.60 o 
  -7  22   1      103.15      117.17     52.72 o 
  -6  22   1      584.21      568.86     65.02 o 
  -5  22   1      396.54      437.12     60.29 o 
  -4  22   1     1771.14     1851.86     84.24 o 
  -3  22   1       25.11       10.07     14.22 o 
  -2  22   1     1642.32     1582.21     33.47 o 
  -1  22   1       11.56       59.22     13.41 o 
   0  22   1     1058.01     1318.89     43.38 o 
   1  22   1     1985.18     2087.45     48.28 o 
   2  22   1       43.73       43.13     13.18 o 
   3  22   1      617.77      678.91     31.74 o 
   4  22   1        2.14       66.19     61.70 o 
   5  22   1      224.90      174.33     40.66 o 
   6  22   1      787.20      909.33     90.55 o 
   7  22   1      209.91      186.95     50.93 o 
   8  22   1        2.09       37.72     60.55 o 
  -8  23   1       16.36       32.78     41.28 o 
  -7  23   1      327.30      243.39     52.75 o 
  -6  23   1      314.81      352.08     56.99 o 
  -5  23   1     2427.62     2617.47    120.63 o 
  -4  23   1     1292.92     1254.21     65.39 o 
  -3  23   1      510.79      590.69     47.14 o 
  -2  23   1      254.72      274.04     30.97 o 
  -1  23   1      797.64      925.50     43.77 o 
   0  23   1       10.66       55.83     15.59 o 
   1  23   1      417.73      431.20     27.72 o 
   2  23   1      270.75      256.88     22.12 o 
   3  23   1     1611.54     1504.64     48.71 o 
   4  23   1      455.13      463.52     51.92 o 
   5  23   1     6588.10     6451.74    160.85 o 
   6  23   1        0.85        3.24     32.13 o 
   7  23   1       14.58       55.39     41.27 o 
   8  23   1       76.68       43.78     66.44 o 
  -8  24   1      138.47      176.08     52.91 o 
  -7  24   1       65.72       21.76     36.14 o 
  -6  24   1       91.06      110.40     42.49 o 
  -5  24   1     1150.53     1212.01    180.62 o 
  -4  24   1       65.71       28.95     43.26 o 
  -3  24   1      140.08       73.63     30.29 o 
  -2  24   1     1369.74     1339.57     48.67 o 
  -1  24   1        0.07       29.06     12.21 o 
   0  24   1     4317.25     4662.67     85.23 o 
   1  24   1      650.45      847.52     35.82 o 
   2  24   1      375.59      454.36     28.96 o 
   3  24   1      522.33      472.98     34.47 o 
   4  24   1        8.01       17.84     25.30 o 
   5  24   1     1297.28     1250.48     86.85 o 
   6  24   1      655.99      600.47     70.74 o 
   7  24   1     1261.75     1327.13    103.85 o 
   8  24   1       22.24       70.41     70.40 o 
  -8  25   1       22.61       12.54     39.27 o 
  -7  25   1      882.77      749.28     81.07 o 
  -6  25   1     1370.04     1492.51    101.49 o 
  -5  25   1      497.95      529.37     69.27 o 
  -4  25   1        4.80       21.85     19.44 o 
  -3  25   1      105.69       86.61     26.65 o 
  -2  25   1      741.63      721.07     66.72 o 
  -1  25   1       54.89      100.43     20.69 o 
   0  25   1        1.30       85.26     56.28 o 
   1  25   1      453.71      421.41     28.66 o 
   2  25   1      354.36      318.32     25.33 o 
   3  25   1       91.21      120.15     32.33 o 
   4  25   1     1772.01     1800.65     92.44 o 
   5  25   1     1184.63     1171.03     85.51 o 
   6  25   1        9.95        8.62     31.20 o 
   7  25   1       22.82       25.64     40.10 o 
   8  25   1      168.61      158.60     82.50 o 
  -8  26   1      174.95      122.80     49.94 o 
  -7  26   1        5.27      -45.90     48.65 o 
  -6  26   1       10.19       38.42     37.57 o 
  -5  26   1       23.52        9.16     30.55 o 
  -4  26   1      105.10      116.16     36.39 o 
  -3  26   1       14.60       11.76     29.39 o 
  -2  26   1      189.03      136.95     79.90 o 
  -1  26   1      285.76      309.29     29.04 o 
   0  26   1      175.60      180.80     21.08 o 
   1  26   1      295.56      340.60     39.21 o 
   2  26   1     4402.09     4648.91     79.17 o 
   3  26   1     1074.71     1017.05     57.82 o 
   4  26   1      473.20      571.44     59.76 o 
   5  26   1      807.87      758.48     71.52 o 
   6  26   1        0.12       -4.95     31.85 o 
   7  26   1      167.36      119.57     83.59 o 
  -8  27   1      237.50      281.73     85.61 o 
  -7  27   1       68.31      100.33     44.51 o 
  -6  27   1        0.08        1.72     31.59 o 
  -5  27   1      508.83      526.10     71.65 o 
  -4  27   1      155.84      150.56     44.06 o 
  -3  27   1      129.87      143.80     30.55 o 
  -2  27   1      715.14      884.74     88.46 o 
  -1  27   1      373.59      451.84     33.85 o 
   0  27   1      525.37      683.62     36.69 o 
   1  27   1      578.83      693.68     37.45 o 
   2  27   1     5496.82     5617.19    103.15 o 
   3  27   1     2049.83     2178.09    102.92 o 
   4  27   1       65.70       91.93     34.85 o 
   5  27   1      940.38      964.98     80.23 o 
   6  27   1      276.48      208.53     49.83 o 
   7  27   1      698.93      780.65     84.93 o 
  -8  28   1       56.47      101.02     58.23 o 
  -7  28   1       24.45       21.56     72.74 o 
  -6  28   1       17.75      -44.04     29.54 o 
  -5  28   1       15.91       31.95     35.49 o 
  -4  28   1        1.53       -6.84     24.52 o 
  -3  28   1        4.09        8.23     21.16 o 
  -2  28   1        3.61       -8.25     23.56 o 
  -1  28   1      104.00       85.28     28.14 o 
   0  28   1      273.15      260.86     24.49 o 
   1  28   1     2163.02     2010.72     53.19 o 
   2  28   1      301.08      326.88     39.16 o 
   3  28   1      337.55      254.64     56.72 o 
   4  28   1       78.51       98.00     35.67 o 
   5  28   1       49.07       19.86     49.54 o 
   6  28   1      295.73      321.98     56.82 o 
   7  28   1       59.32       66.05     43.19 o 
  -8  29   1      105.80       69.95     51.48 o 
  -7  29   1       34.43        5.35     37.57 o 
  -6  29   1      292.59      246.07     53.93 o 
  -5  29   1       45.38       36.01     37.97 o 
  -4  29   1        2.22       15.44     39.59 o 
  -3  29   1     4840.70     4730.01    118.41 o 
  -2  29   1      194.32      190.02     53.85 o 
  -1  29   1       14.92        6.40     23.86 o 
   0  29   1      235.40      255.01     23.82 o 
   1  29   1      756.24      814.22     53.31 o 
   2  29   1        0.10      -10.07     37.71 o 
   3  29   1      246.38      226.77     46.23 o 
   4  29   1        2.67       17.82     25.16 o 
   5  29   1      506.77      496.65     61.98 o 
   6  29   1      189.63      165.61     58.05 o 
   7  29   1       48.15       20.71     40.92 o 
  -7  30   1      450.47      390.22     65.34 o 
  -6  30   1        0.15        5.92     32.55 o 
  -5  30   1      849.34      901.89     90.56 o 
  -4  30   1      610.83      645.11     85.99 o 
  -3  30   1        1.79       44.59     34.86 o 
  -2  30   1      154.45      145.86     45.74 o 
  -1  30   1      105.03      180.25     35.95 o 
   0  30   1      950.45     1125.40     41.25 o 
   1  30   1      689.11      830.88     39.79 o 
   2  30   1      320.98      337.01     40.73 o 
   3  30   1     1549.17     1429.56     90.58 o 
   4  30   1       34.85        1.77     29.18 o 
   5  30   1      261.80      231.17     57.69 o 
   6  30   1       64.51       44.56     38.87 o 
   7  30   1       40.86        9.53     42.74 o 
  -7  31   1       36.37      -29.88     46.63 o 
  -6  31   1      295.65      224.09     95.00 o 
  -5  31   1        6.02       58.62     36.90 o 
  -4  31   1      478.91      439.50     64.36 o 
  -3  31   1      525.90      648.70     65.75 o 
  -2  31   1     3014.47     2781.71    107.54 o 
  -1  31   1       21.21       36.05     34.96 o 
   0  31   1      310.88      323.45     36.61 o 
   1  31   1     3138.04     3325.85     82.16 o 
   2  31   1     1850.32     1926.07     76.86 o 
   3  31   1       98.94      105.21     59.92 o 
   4  31   1      230.72      245.93     45.50 o 
   5  31   1      209.36      227.10     47.74 o 
   6  31   1       83.10       79.02     38.87 o 
   7  31   1       40.68      -41.39     36.45 o 
  -7  32   1      412.77      331.32     67.89 o 
  -6  32   1       37.02       33.43     38.13 o 
  -5  32   1       38.89       56.17     38.35 o 
  -4  32   1      367.37      354.36     60.80 o 
  -3  32   1     6241.60     6108.15    141.42 o 
  -2  32   1      641.35      497.13     59.40 o 
  -1  32   1      144.37      149.16     41.67 o 
   0  32   1       33.97       72.68     20.01 o 
   1  32   1      730.36      706.61     53.41 o 
   2  32   1     5611.69     5348.83    125.29 o 
   3  32   1       13.20        6.32     28.54 o 
   4  32   1      168.60      125.52     38.61 o 
   5  32   1        1.37        0.02     29.90 o 
   6  32   1        5.54       32.52     39.87 o 
   7  32   1       36.99       58.73     44.66 o 
  -7  33   1      394.75      458.01     71.01 o 
  -6  33   1       28.99       27.99     36.69 o 
  -5  33   1      336.99      245.51     51.92 o 
  -4  33   1       29.33       48.31     62.67 o 
  -3  33   1       21.69       38.16     22.76 o 
  -2  33   1      812.75      800.37     74.60 o 
  -1  33   1      832.86      687.45     68.00 o 
   0  33   1      108.24       18.11     28.91 o 
   1  33   1      176.78      139.04     39.85 o 
   2  33   1     2203.28     2499.39    122.90 o 
   3  33   1       56.68       63.77     30.16 o 
   4  33   1       19.90        3.15     30.33 o 
   5  33   1       78.86       62.86     35.88 o 
   6  33   1       19.03      -25.10     33.56 o 
   7  33   1      311.57      260.93     73.24 o 
  -7  34   1        5.97      -18.51     37.44 o 
  -6  34   1      168.94      163.60     50.77 o 
  -5  34   1      631.45      614.74     69.91 o 
  -4  34   1      246.50      195.26     49.03 o 
  -3  34   1      400.68      415.65     48.17 o 
  -2  34   1       17.72      128.11     34.82 o 
  -1  34   1      174.71      216.09     47.36 o 
   0  34   1      149.41       80.27     40.08 o 
   1  34   1      840.76      958.26     62.82 o 
   2  34   1     2506.38     2494.52     96.14 o 
   3  34   1      215.80      188.23     48.38 o 
   4  34   1      207.89      167.28     44.15 o 
   5  34   1       26.42       34.26     36.59 o 
   6  34   1      441.70      487.99     69.42 o 
   7  34   1      100.01      161.07     54.11 o 
  -7  35   1      110.14       67.99     46.99 o 
  -6  35   1        1.54       29.76     34.64 o 
  -5  35   1       34.92       37.17     34.85 o 
  -4  35   1     2705.38     2665.66    126.32 o 
  -3  35   1     2112.52     2266.66     89.98 o 
  -2  35   1     7578.26     6614.76    146.31 o 
  -1  35   1       10.12       34.77     30.52 o 
   0  35   1      149.06      313.26     75.85 o 
   1  35   1      429.29      374.27     41.31 o 
   2  35   1     1387.30     1363.82     69.65 o 
   3  35   1      451.30      431.62     54.49 o 
   4  35   1     1028.91     1152.10    101.63 o 
   5  35   1       14.49       61.19     38.31 o 
   6  35   1       46.20        7.11     39.56 o 
  -7  36   1       66.80       -0.03     39.41 o 
  -6  36   1       41.62       77.37     41.23 o 
  -5  36   1       88.08       74.04     35.36 o 
  -4  36   1      982.04      712.53     81.85 o 
  -3  36   1       96.05       93.85     30.64 o 
  -2  36   1     3547.63     3359.99    106.74 o 
  -1  36   1      319.44      372.82     60.88 o 
   0  36   1     5424.52     5249.64    204.04 o 
   1  36   1     2413.80     2289.53    133.64 o 
   2  36   1       22.77      134.25     27.30 o 
   3  36   1        0.42       84.21     32.83 o 
   4  36   1      287.24      293.82     95.41 o 
   5  36   1      217.63      173.28     46.74 o 
   6  36   1      316.95      377.29     63.24 o 
  -6  37   1       17.06       82.10     36.92 o 
  -5  37   1        1.50      -10.67     34.49 o 
  -4  37   1      627.55      554.82     76.15 o 
  -3  37   1     4449.81     4172.74    122.32 o 
  -2  37   1      962.48      961.46     69.05 o 
  -1  37   1      946.26      911.59    123.88 o 
   0  37   1      482.01      600.35     91.37 o 
   1  37   1      261.73      352.43    101.25 o 
   2  37   1      101.39      108.08     46.44 o 
   3  37   1     1876.22     1829.33     92.72 o 
   4  37   1      177.55      106.61     45.08 o 
   5  37   1        0.71       16.45     37.25 o 
   6  37   1      295.29      232.56     56.01 o 
  -6  38   1       57.27       78.78     43.51 o 
  -5  38   1       23.55       17.23     35.06 o 
  -4  38   1        3.10      -24.58     59.04 o 
  -3  38   1     1565.53     1570.03    110.53 o 
  -2  38   1     2330.83     2177.97    127.85 o 
  -1  38   1     1904.30     2077.16    144.21 o 
   0  38   1      440.93      479.93     85.92 o 
   1  38   1      535.84      654.80     99.05 o 
   2  38   1      218.04      324.82     61.65 o 
   3  38   1      602.93      716.25     78.23 o 
   4  38   1       58.07       37.17     34.77 o 
   5  38   1      158.54      106.90     48.04 o 
   6  38   1      204.30      268.17     59.44 o 
  -6  39   1      135.94      115.80     48.59 o 
  -5  39   1      180.27      161.87     47.32 o 
  -4  39   1        3.17       45.23     38.65 o 
  -3  39   1        4.19        9.33     32.29 o 
  -2  39   1     1473.62     1479.55     87.18 o 
  -1  39   1      920.92     1025.20    114.15 o 
   0  39   1     1887.11     2091.75    157.63 o 
   1  39   1       81.73      155.64     84.44 o 
   2  39   1      378.74      404.00     57.03 o 
   3  39   1      280.19      228.83     57.45 o 
   4  39   1      143.97      221.33     47.73 o 
   5  39   1        1.22       71.56     42.37 o 
   6  39   1      273.83      206.88    105.32 o 
  -6  40   1        2.49       16.19     43.32 o 
  -5  40   1       52.11       82.86     40.64 o 
  -4  40   1        0.60       24.20     34.85 o 
  -3  40   1        0.14      -38.39     30.74 o 
  -2  40   1      493.30      473.99     52.04 o 
  -1  40   1      303.28      235.38    112.21 o 
   0  40   1       11.94      180.88     68.15 o 
   1  40   1     2334.02     2400.86    144.15 o 
   2  40   1      110.14      277.62    126.03 o 
   3  40   1        0.32       52.31     31.73 o 
   4  40   1      499.45      531.39     67.38 o 
   5  40   1      168.42      129.62     47.65 o 
   6  40   1      340.67      461.47     74.15 o 
  -6  41   1       46.96       30.38     41.88 o 
  -5  41   1        6.88       54.57     42.72 o 
  -4  41   1      505.85      380.95    131.18 o 
  -3  41   1       74.30       38.38     38.07 o 
  -2  41   1      469.57      304.66    139.26 o 
  -1  41   1       44.70       19.95     54.93 o 
   0  41   1      122.53      182.82     69.89 o 
   1  41   1     1693.69     1973.35    142.07 o 
   2  41   1       43.90      137.79    105.11 o 
   3  41   1      444.42      394.87     55.44 o 
   4  41   1        4.79       34.06     35.68 o 
   5  41   1      167.62      150.65     50.74 o 
  -6  42   1      133.15       37.87     45.08 o 
  -5  42   1       17.28       21.01     37.33 o 
  -4  42   1      109.84       69.61     43.84 o 
  -3  42   1       16.29       38.45     37.05 o 
  -2  42   1       27.69      113.77     47.81 o 
  -1  42   1       18.58       43.07     93.37 o 
   0  42   1      244.34      256.65     70.30 o 
   1  42   1      537.60      557.44    180.63 o 
   2  42   1      150.73      203.28    117.31 o 
   3  42   1      142.42       72.91    131.88 o 
   4  42   1        0.04       26.96     37.61 o 
   5  42   1        0.24      102.27     42.55 o 
  -5  43   1       50.46       36.70     40.09 o 
  -4  43   1        3.32       -4.42     35.93 o 
  -3  43   1       12.02       59.05     64.83 o 
  -2  43   1       21.51      213.05     52.07 o 
  -1  43   1     1384.89     1684.81    248.92 o 
   0  43   1       64.14      147.61     72.89 o 
   1  43   1        1.14      169.73     52.18 o 
   2  43   1        4.22      181.58    109.74 o 
   3  43   1       89.74      265.82    123.11 o 
   4  43   1      250.46      261.00     52.01 o 
   5  43   1       12.70       28.17     39.99 o 
  -5  44   1        0.58       24.18     40.72 o 
  -4  44   1      429.99      517.89     65.95 o 
  -3  44   1     1063.73     1229.74    222.40 o 
  -2  44   1       17.63      194.15     53.10 o 
  -1  44   1        6.98      167.92     57.75 o 
   0  44   1        2.35      145.90     59.02 o 
   1  44   1       94.76      265.31    108.81 o 
   2  44   1      639.75      743.43    164.89 o 
   3  44   1       57.76      189.48    123.14 o 
   4  44   1      406.32      498.28     64.88 o 
   5  44   1      400.12      501.01     71.70 o 
  -5  45   1       88.36       62.66     45.13 o 
  -4  45   1       55.06      113.48     43.23 o 
  -3  45   1      110.91      138.79    134.87 o 
  -2  45   1        2.21      126.78    101.77 o 
  -1  45   1       12.36      196.61     49.66 o 
   0  45   1      122.94      264.71     59.72 o 
   1  45   1       76.66      224.47     62.10 o 
   2  45   1       62.21       55.59    101.55 o 
   3  45   1        1.84      165.71    115.07 o 
   4  45   1      243.32      269.85    142.33 o 
  -5  46   1      345.07      511.91     81.44 o 
  -4  46   1      400.83      536.51    179.54 o 
  -3  46   1      102.00       41.64    117.09 o 
  -2  46   1       50.07      207.73    140.05 o 
  -1  46   1       91.64      376.41     74.29 o 
   0  46   1      160.54      297.85    104.31 o 
   1  46   1      328.86      436.89    108.32 o 
   2  46   1       14.80      102.11    101.01 o 
   3  46   1       37.57      181.75    122.40 o 
   4  46   1      247.21      385.79    157.45 o 
  -4  47   1      242.90      519.98    159.77 o 
  -3  47   1        9.67      110.84    119.16 o 
  -2  47   1       52.71      258.90    124.83 o 
  -1  47   1       51.38      314.55     69.79 o 
   0  47   1      141.79      323.37     71.26 o 
   1  47   1        0.00      243.68    118.82 o 
   2  47   1      660.82      945.91    191.66 o 
   3  47   1      245.60      181.04    125.42 o 
   4  47   1      324.84      566.05    162.96 o 
  -4  48   1        0.16       83.44    134.94 o 
  -3  48   1      584.67      389.60    150.81 o 
  -2  48   1      283.34      365.63    143.21 o 
  -1  48   1        4.96      242.92     62.31 o 
   0  48   1       14.02      177.47     55.98 o 
   1  48   1      507.02      963.73    166.38 o 
   2  48   1      172.40      235.43    115.33 o 
   3  48   1       93.19      221.97    126.31 o 
   4  48   1       61.69      307.00    135.61 o 
  -4  49   1      937.04     1231.18    233.40 o 
  -3  49   1        0.00      265.87    139.51 o 
  -2  49   1      421.72      726.99    169.06 o 
  -1  49   1       11.24      266.19     66.96 o 
   0  49   1        0.34      269.68     88.37 o 
   1  49   1       81.64      324.51    115.99 o 
   2  49   1      175.58      311.35    123.87 o 
   3  49   1        1.01      108.06    108.99 o 
  -3  50   1      699.94      791.03    190.18 o 
  -2  50   1      385.14      675.83    175.56 o 
  -1  50   1      182.52      420.40     75.37 o 
   0  50   1      215.69      484.32     87.39 o 
   1  50   1      496.21      807.32    165.69 o 
   2  50   1       32.90      276.18    109.26 o 
   3  50   1      177.15      323.34    126.51 o 
  -3  51   1        3.97      175.97    115.06 o 
  -2  51   1       55.19      341.52    119.57 o 
  -1  51   1       77.06      426.25     76.46 o 
   0  51   1      276.65      596.70     94.01 o 
   1  51   1       11.46      241.74    100.09 o 
   2  51   1       51.14      304.53    106.77 o 
  -2  52   1      318.57      537.60    150.35 o 
  -1  52   1      329.45      630.84    185.55 o 
   0  52   1      335.28      764.12     98.97 o 
   1  52   1     1235.73     1642.34    247.22 o 
   2  52   1      533.62      923.39    183.99 o 
  -1  53   1       51.14      437.99     63.08 o 
   0  53   1        4.41      436.92     90.47 o 
   1  53   1      222.57      504.55    120.86 o 
  -9   0   2      154.44       46.87     57.55 o 
  -8   0   2     1064.11     1278.47    123.51 o 
  -7   0   2      837.51      849.33     74.76 o 
  -6   0   2     1658.05     1772.97     73.12 o 
  -5   0   2     4456.80     4859.04     94.72 o 
  -4   0   2       68.63       52.77     16.80 o 
  -3   0   2     4479.21     4451.00     92.93 o 
  -2   0   2   116342.94   115578.60   1067.10 o 
  -1   0   2     9309.34     9152.00    125.03 o 
   0   0   2    67401.09    63262.16    866.45 o 
   1   0   2   136982.95   124291.75   1607.74 o 
   2   0   2      901.18      913.91     55.61 o 
   3   0   2     1228.82     1222.70     53.36 o 
   4   0   2       98.66       94.03     28.83 o 
   5   0   2       44.88      -42.93     63.59 o 
   6   0   2       83.08      153.33     89.42 o 
   7   0   2        5.98      -24.59     84.82 o 
   8   0   2       65.38      175.90    113.64 o 
  -9   1   2       35.68      -14.78     35.18 o 
  -8   1   2      499.04      531.83     53.88 o 
  -7   1   2       32.02       45.47     19.64 o 
  -6   1   2       13.57       19.25     17.62 o 
  -5   1   2       55.19       36.02     16.82 o 
  -4   1   2      162.49      149.06     14.55 o 
  -3   1   2      427.21      470.78     22.36 o 
  -2   1   2    33852.89    34075.91    257.33 o 
  -1   1   2     3487.51     3141.08     45.30 o 
   0   1   2      588.38      515.67     15.02 o 
   1   1   2     9767.73     8726.26     97.70 o 
   2   1   2     1311.46     1060.81     28.97 o 
   3   1   2     6201.32     6523.12     84.29 o 
   4   1   2      269.23      298.29     28.02 o 
   5   1   2      161.11      189.69     49.53 o 
   6   1   2      138.06      133.25     44.33 o 
   7   1   2      973.76      847.04    108.45 o 
   8   1   2      284.97      335.33     87.39 o 
  -9   2   2      322.26      162.09     70.16 o 
  -8   2   2      166.05      176.14     38.20 o 
  -7   2   2        1.34      -20.66     16.98 o 
  -6   2   2      326.10      415.46     27.38 o 
  -5   2   2     1683.80     1909.40     70.70 o 
  -4   2   2     1248.82     1224.77     30.83 o 
  -3   2   2    15584.51    14572.46    140.96 o 
  -2   2   2   124754.97   123239.73    850.05 o 
  -1   2   2      200.64      -24.27     12.13 o 
   0   2   2       47.85       43.94      6.42 o 
   1   2   2        3.57       11.31     12.06 o 
   2   2   2      647.10      665.92     26.91 o 
   3   2   2    14110.42    13656.70    138.21 o 
   4   2   2      392.29      408.51     37.53 o 
   5   2   2       10.67      -57.26     48.51 o 
   6   2   2       84.85       90.19     37.36 o 
   7   2   2      190.51      151.37     64.14 o 
   8   2   2       74.80       46.48     64.51 o 
  -9   3   2      543.29      498.29     76.91 o 
  -8   3   2        0.01      -46.91     23.46 o 
  -7   3   2      118.87      106.71     23.65 o 
  -6   3   2     1590.16     1714.97     44.78 o 
  -5   3   2     6030.02     6663.36     79.41 o 
  -4   3   2       32.62       50.25     14.49 o 
  -3   3   2      434.73      362.06     21.30 o 
  -2   3   2    13143.50    12916.34    113.60 o 
  -1   3   2      385.04      360.92     13.36 o 
   0   3   2       18.63       -1.39      7.13 o 
   1   3   2       97.42      144.66     17.33 o 
   2   3   2     1394.53     1448.97     32.07 o 
   3   3   2     1813.21     2041.67     45.61 o 
   4   3   2       33.39       82.39     22.65 o 
   5   3   2       11.92       -5.65     32.64 o 
   6   3   2      171.08      254.42     54.07 o 
   7   3   2       46.89      -24.00     51.25 o 
   8   3   2       53.87       32.11     67.46 o 
  -9   4   2       18.48       -7.39     40.77 o 
  -8   4   2        0.47       38.77     27.64 o 
  -7   4   2      144.33      100.57     26.23 o 
  -6   4   2       35.76       40.66     15.37 o 
  -5   4   2     1995.15     1922.03     41.88 o 
  -4   4   2      736.81      866.57     29.23 o 
  -3   4   2      824.72      777.31     25.23 o 
  -2   4   2    56476.38    55053.95    430.78 o 
  -1   4   2      745.06      733.07     15.66 o 
   0   4   2       19.72       13.65      5.71 o 
   1   4   2        2.53       12.58     11.48 o 
   2   4   2      475.31      523.83     21.92 o 
   3   4   2     9978.12    10351.60    113.97 o 
   4   4   2       22.79        8.01     16.30 o 
   5   4   2      429.68      373.92     49.34 o 
   6   4   2      174.67      101.25     41.94 o 
   7   4   2     1269.71     1338.37    176.89 o 
   8   4   2      455.46      392.81     98.28 o 
  -9   5   2        1.17       -9.32     42.73 o 
  -8   5   2      929.73      947.22     67.77 o 
  -7   5   2       74.09       33.71     24.82 o 
  -6   5   2      424.28      495.29     34.27 o 
  -5   5   2      405.05      468.21     25.66 o 
  -4   5   2        7.38       15.41      8.16 o 
  -3   5   2    15634.65    15448.56    148.10 o 
  -2   5   2    37110.37    35675.81    264.36 o 
  -1   5   2       27.83       21.10      4.93 o 
   0   5   2       25.48       21.39      6.68 o 
   1   5   2      551.96      563.91     21.50 o 
   2   5   2      164.43      170.63     13.41 o 
   3   5   2     6453.62     6757.25     91.66 o 
   4   5   2       15.15       -1.47     18.07 o 
   5   5   2      621.02      618.74     56.94 o 
   6   5   2     1016.20     1074.07     87.44 o 
   7   5   2       38.12       28.20     39.38 o 
   8   5   2       25.36      106.64     91.01 o 
  -9   6   2        0.10      -27.79     42.93 o 
  -8   6   2        9.89      -33.76     30.15 o 
  -7   6   2       46.67       73.91     27.28 o 
  -6   6   2      697.72      750.34     36.89 o 
  -5   6   2     2095.13     2142.32     43.34 o 
  -4   6   2      143.11      166.96     15.58 o 
  -3   6   2       60.15       62.32     11.12 o 
  -2   6   2        3.84       -0.41      6.14 o 
  -1   6   2     1216.42     1214.06     24.39 o 
   0   6   2    23971.86    23199.58    205.00 o 
   1   6   2     4255.90     4376.36     56.65 o 
   2   6   2      406.21      355.26     24.89 o 
   3   6   2      741.62      762.69     31.17 o 
   4   6   2      467.90      485.53     31.79 o 
   5   6   2      581.61      557.06     78.03 o 
   6   6   2      137.62      125.24     41.29 o 
   7   6   2       27.79      145.97     51.25 o 
   8   6   2       21.28     -109.02     54.51 o 
  -9   7   2       13.24       -2.34     55.14 o 
  -8   7   2      143.08      131.82     39.32 o 
  -7   7   2       23.77       33.96     22.50 o 
  -6   7   2      301.08      331.59     26.51 o 
  -5   7   2      172.35      171.32     20.03 o 
  -4   7   2     1238.42     1263.44     33.31 o 
  -3   7   2      576.03      618.71     22.23 o 
  -2   7   2        8.25        6.24      7.71 o 
  -1   7   2     1162.20     1153.68     23.32 o 
   0   7   2     1027.28     1034.20     26.55 o 
   1   7   2      283.19      315.65     17.57 o 
   2   7   2     1307.58     1335.33     40.70 o 
   3   7   2       51.54      116.63     20.32 o 
   4   7   2        6.47      -12.75     15.87 o 
   5   7   2      487.87      498.52     46.15 o 
   6   7   2        0.66       10.10     33.64 o 
   7   7   2      419.48      461.86     68.98 o 
   8   7   2      551.02      705.83    113.89 o 
  -9   8   2      139.23      126.90     75.39 o 
  -8   8   2        8.22       31.95     35.26 o 
  -7   8   2        0.62       10.02     21.89 o 
  -6   8   2       17.79       38.64     26.15 o 
  -5   8   2       66.63       81.53     15.83 o 
  -4   8   2      108.83      120.61     14.05 o 
  -3   8   2      744.67      804.83     22.33 o 
  -2   8   2      565.68      430.98     19.80 o 
  -1   8   2      601.29      523.87     18.38 o 
   0   8   2       16.49       18.07      8.67 o 
   1   8   2       70.10       55.96     10.76 o 
   2   8   2     5519.30     5816.88     78.93 o 
   3   8   2     1376.29     1386.07     55.54 o 
   4   8   2       43.72       20.50     25.66 o 
   5   8   2       11.68      -30.61     23.06 o 
   6   8   2      560.47      611.41     75.85 o 
   7   8   2      739.56      696.10     80.68 o 
   8   8   2       15.99       10.02     63.63 o 
  -9   9   2       29.77      -12.15     36.85 o 
  -8   9   2       29.20       72.31     38.39 o 
  -7   9   2        0.05      -20.45     30.50 o 
  -6   9   2      145.64      177.34     27.85 o 
  -5   9   2     2665.13     2771.96     64.13 o 
  -4   9   2      648.28      784.07     28.92 o 
  -3   9   2     1442.00     1362.64     28.68 o 
  -2   9   2      413.87      476.04     15.89 o 
  -1   9   2      224.97      193.33     27.88 o 
   0   9   2       15.44       43.03      9.45 o 
   1   9   2     2335.55     2500.32     37.90 o 
   2   9   2     9328.41     9642.74    108.86 o 
   3   9   2     5441.84     5346.73     78.21 o 
   4   9   2      142.61      171.92     27.92 o 
   5   9   2      422.55      435.56     47.85 o 
   6   9   2      173.76      225.72     44.11 o 
   7   9   2     1001.69      896.29     88.31 o 
   8   9   2      162.99      171.28     73.27 o 
  -9  10   2      887.18      874.28     99.40 o 
  -8  10   2      548.04      436.38     68.51 o 
  -7  10   2      174.98      149.68     35.08 o 
  -6  10   2     1201.60     1256.14     56.68 o 
  -5  10   2        0.09       10.34     13.84 o 
  -4  10   2      133.41      173.94     18.95 o 
  -3  10   2      469.37      494.89     19.50 o 
  -2  10   2     1715.71     1617.15     47.89 o 
  -1  10   2      963.02      802.32     24.21 o 
   0  10   2        3.43       15.05     13.04 o 
   1  10   2        0.21      -12.92      7.47 o 
   2  10   2     3706.74     3943.37     52.31 o 
   3  10   2       87.98       40.04     16.81 o 
   4  10   2      398.70      382.46     43.19 o 
   5  10   2      385.91      334.64     40.56 o 
   6  10   2     1442.97     1484.75     88.10 o 
   7  10   2       81.22       42.43     42.74 o 
   8  10   2       48.70       26.55     47.48 o 
  -9  11   2      214.80      106.93     62.15 o 
  -8  11   2       61.80       39.81     36.90 o 
  -7  11   2       39.15      -18.28     25.02 o 
  -6  11   2        8.41       18.75     25.59 o 
  -5  11   2     1025.97     1027.92     43.20 o 
  -4  11   2       85.42       97.29     15.38 o 
  -3  11   2      615.19      722.63     32.47 o 
  -2  11   2     2149.72     2107.08     55.67 o 
  -1  11   2     2152.75     1984.61     39.77 o 
   0  11   2      525.91      489.59     21.36 o 
   1  11   2      993.09      953.98     37.18 o 
   2  11   2     2202.73     2279.68     39.05 o 
   3  11   2     4959.43     4867.32     80.80 o 
   4  11   2      354.60      386.35     37.95 o 
   5  11   2      312.11      336.42     40.50 o 
   6  11   2        6.40       30.24     27.19 o 
   7  11   2      212.95      267.37     58.06 o 
   8  11   2       65.51      -24.12     43.61 o 
  -9  12   2        1.95       35.91     52.34 o 
  -8  12   2       14.00       -4.75     33.31 o 
  -7  12   2       30.89       27.85     24.36 o 
  -6  12   2      121.23      105.21     28.77 o 
  -5  12   2     1738.60     1811.22     60.08 o 
  -4  12   2      315.79      337.74     29.36 o 
  -3  12   2       18.22       42.88     11.12 o 
  -2  12   2     3875.21     3731.55     85.67 o 
  -1  12   2    10730.34    10844.22    122.46 o 
   0  12   2    14366.02    14072.37    127.34 o 
   1  12   2      626.19      577.08     21.76 o 
   2  12   2     9531.11     9448.33     96.59 o 
   3  12   2       10.88       18.20      8.76 o 
   4  12   2        0.22       31.55     19.03 o 
   5  12   2        4.06       17.21     25.84 o 
   6  12   2      303.04      304.59     50.58 o 
   7  12   2      315.69      290.48     59.54 o 
   8  12   2       22.20       51.66     92.84 o 
  -9  13   2      524.98      604.00    108.99 o 
  -8  13   2      352.08      340.69     78.64 o 
  -7  13   2      164.49      148.08     41.65 o 
  -6  13   2       86.22       88.85     29.54 o 
  -5  13   2     3812.65     3873.31     86.44 o 
  -4  13   2      592.90      680.12     38.95 o 
  -3  13   2      431.32      461.33     28.19 o 
  -2  13   2      808.80      766.30     45.88 o 
  -1  13   2     2259.58     2407.96     59.62 o 
   0  13   2      615.28      633.98     24.06 o 
   1  13   2        6.49       -4.00      6.81 o 
   2  13   2      558.63      633.05     24.14 o 
   3  13   2     9327.78     9097.17    100.84 o 
   4  13   2      759.54      776.55     45.24 o 
   5  13   2     1297.03     1309.04     60.69 o 
   6  13   2      468.56      524.22     51.85 o 
   7  13   2        0.09       17.77     39.58 o 
   8  13   2       20.65      -32.10     58.34 o 
  -9  14   2      146.52       80.98     62.48 o 
  -8  14   2      614.14      468.01     78.34 o 
  -7  14   2     3165.72     3288.28    123.53 o 
  -6  14   2       70.70       62.67     32.47 o 
  -5  14   2      357.53      352.77     34.16 o 
  -4  14   2        2.86        1.66     13.15 o 
  -3  14   2       86.33      110.68     12.70 o 
  -2  14   2      575.80      650.08     37.34 o 
  -1  14   2        0.36       -9.55      4.85 o 
   0  14   2      205.63      197.20     15.26 o 
   1  14   2      204.60      283.37     46.16 o 
   2  14   2     4162.41     4413.88     61.16 o 
   3  14   2      167.33      213.87     17.86 o 
   4  14   2      413.02      417.60     35.59 o 
   5  14   2        0.09        2.74     20.46 o 
   6  14   2       25.14       22.02     27.67 o 
   7  14   2       16.94       54.24     39.16 o 
   8  14   2       29.00      -55.01     46.30 o 
  -9  15   2      107.37       64.48     49.24 o 
  -8  15   2      384.60      404.95     61.65 o 
  -7  15   2     6273.20     6467.64    191.81 o 
  -6  15   2     1079.86     1044.62     84.58 o 
  -5  15   2     2648.57     2556.80     70.93 o 
  -4  15   2     1489.08     1661.44     50.89 o 
  -3  15   2       21.23       39.32     12.83 o 
  -2  15   2      157.69      229.14     26.13 o 
  -1  15   2     7274.44     7485.43     82.18 o 
   0  15   2    12537.18    14123.43    133.96 o 
   1  15   2      511.43      499.40     25.37 o 
   2  15   2     4825.75     5264.18     76.25 o 
   3  15   2      816.23      807.23     29.64 o 
   4  15   2      113.45      123.78     39.20 o 
   5  15   2       36.99       29.82     24.41 o 
   6  15   2      315.12      299.95     43.15 o 
   7  15   2     2270.89     2192.36    139.09 o 
   8  15   2       47.03      -36.63     50.64 o 
  -9  16   2      258.20      232.35     60.45 o 
  -8  16   2      646.39      655.13     76.74 o 
  -7  16   2      862.17     1003.98    114.55 o 
  -6  16   2      991.96     1121.47     87.32 o 
  -5  16   2       33.25       -0.80     14.50 o 
  -4  16   2      195.78      232.33     27.03 o 
  -3  16   2        7.45       15.30     10.85 o 
  -2  16   2     5058.96     5642.19    131.01 o 
  -1  16   2       19.60       20.80     13.13 o 
   0  16   2      991.92     1088.84     43.84 o 
   1  16   2       75.41       41.04     11.96 o 
   2  16   2     6077.24     6323.82     78.23 o 
   3  16   2     9527.78     9745.93    109.40 o 
   4  16   2        5.04       24.33     15.86 o 
   5  16   2      226.77      189.09     30.63 o 
   6  16   2      531.88      527.27     54.22 o 
   7  16   2      673.93      487.33    113.29 o 
   8  16   2      203.06       71.90     80.90 o 
  -9  17   2        0.11       36.46     61.24 o 
  -8  17   2       65.45      -24.45     37.99 o 
  -7  17   2      186.63      202.41     46.41 o 
  -6  17   2       33.14       14.73     25.77 o 
  -5  17   2        0.06       22.85     23.73 o 
  -4  17   2      100.03      112.03     16.77 o 
  -3  17   2      916.54     1050.43     44.18 o 
  -2  17   2    13698.46    14970.66    200.99 o 
  -1  17   2     1428.70     1603.07     33.22 o 
   0  17   2     1166.02     1191.55     32.10 o 
   1  17   2      380.43      427.69     24.86 o 
   2  17   2      303.95      276.79     29.58 o 
   3  17   2        0.62       19.44     14.26 o 
   4  17   2      314.58      373.64     34.09 o 
   5  17   2     1821.61     1918.92     65.37 o 
   6  17   2       31.49      102.99     32.96 o 
   7  17   2      288.05      194.41     72.12 o 
   8  17   2       10.49      -18.81     51.27 o 
  -9  18   2       35.29       10.86     50.20 o 
  -8  18   2      147.10      119.10     46.66 o 
  -7  18   2      372.60      394.62     64.57 o 
  -6  18   2      259.85      317.28     50.38 o 
  -5  18   2      230.56      220.37     33.53 o 
  -4  18   2      803.49      830.28     32.62 o 
  -3  18   2      835.20      831.76     53.74 o 
  -2  18   2     3067.49     3628.32     85.62 o 
  -1  18   2       47.99      105.95     19.02 o 
   0  18   2     9580.14    10722.83    115.02 o 
   1  18   2     6549.57     6467.65     84.86 o 
   2  18   2     2386.49     2203.38     47.26 o 
   3  18   2      383.98      409.78     40.40 o 
   4  18   2       16.58      -12.10     19.35 o 
   5  18   2     1453.36     1529.50     70.71 o 
   6  18   2      424.46      453.13     51.64 o 
   7  18   2      125.40       90.51     57.48 o 
   8  18   2       44.78      -11.59     64.64 o 
  -9  19   2      578.81      511.46     84.00 o 
  -8  19   2        1.76        4.15     40.83 o 
  -7  19   2      379.46      492.23     65.03 o 
  -6  19   2      129.75      113.04     37.84 o 
  -5  19   2     1473.17     1534.14    102.03 o 
  -4  19   2     5290.21     5292.40    133.19 o 
  -3  19   2     1114.52     1147.38     63.23 o 
  -2  19   2     5989.65     6195.29    117.87 o 
  -1  19   2        0.85       -9.48      7.99 o 
   0  19   2      686.41      770.29     28.11 o 
   1  19   2     1286.08     1279.19     36.70 o 
   2  19   2      136.77      147.91     16.15 o 
   3  19   2     1075.95      889.98     33.28 o 
   4  19   2     5106.14     4688.56     93.84 o 
   5  19   2     7793.00     7633.58    145.06 o 
   6  19   2       81.23       40.75     34.48 o 
   7  19   2      173.27      207.61     66.71 o 
   8  19   2       10.42       -9.06     60.48 o 
  -9  20   2      830.36      784.07     98.40 o 
  -8  20   2        0.21       43.34     40.56 o 
  -7  20   2     1149.31     1387.39     98.79 o 
  -6  20   2      981.51      811.30     73.44 o 
  -5  20   2     1184.58     1209.49     92.05 o 
  -4  20   2      642.60      757.10     53.48 o 
  -3  20   2     2126.36     2352.40     84.15 o 
  -2  20   2     8766.16     9420.05    154.53 o 
  -1  20   2      300.47      349.10     25.75 o 
   0  20   2       46.33       49.70     12.72 o 
   1  20   2        6.42        2.60     10.84 o 
   2  20   2       20.45       35.80     12.73 o 
   3  20   2        0.25      -27.99     13.99 o 
   4  20   2     7784.37     7739.84    133.49 o 
   5  20   2      849.92      784.93     56.67 o 
   6  20   2       30.67      -15.70     29.93 o 
   7  20   2      316.22      359.88     90.52 o 
   8  20   2       78.67       92.57    140.77 o 
  -8  21   2       81.80       51.72     59.43 o 
  -7  21   2     2370.63     2430.01    115.91 o 
  -6  21   2      733.47      739.08     71.88 o 
  -5  21   2     2235.94     2272.77    108.54 o 
  -4  21   2       69.78       98.76     28.40 o 
  -3  21   2        0.20       26.73     18.74 o 
  -2  21   2     2216.09     2366.59     73.88 o 
  -1  21   2      310.26      246.46     20.65 o 
   0  21   2    14138.36    15768.28    158.13 o 
   1  21   2     1688.68     1695.99     43.55 o 
   2  21   2      234.49      213.39     20.29 o 
   3  21   2      602.25      574.35     36.83 o 
   4  21   2       23.60       41.84     20.35 o 
   5  21   2      593.51      662.87     64.91 o 
   6  21   2        0.00      -33.50     30.68 o 
   7  21   2        3.35       30.25     46.46 o 
   8  21   2        8.43       -7.36     58.71 o 
  -8  22   2       33.40       12.58     43.04 o 
  -7  22   2      878.25      966.61     87.01 o 
  -6  22   2      483.37      396.43     68.46 o 
  -5  22   2       62.19       63.18     29.64 o 
  -4  22   2      437.44      442.33     43.85 o 
  -3  22   2     3654.08     3513.68    106.28 o 
  -2  22   2     1385.87     1520.79     62.34 o 
  -1  22   2       74.68       63.33     13.31 o 
   0  22   2      557.81      732.32     42.59 o 
   1  22   2       26.55       17.11     11.60 o 
   2  22   2      687.18      778.24     34.03 o 
   3  22   2     1054.31      942.49     53.80 o 
   4  22   2       12.44       35.35     25.70 o 
   5  22   2       51.37       25.81     29.35 o 
   6  22   2        2.53       24.13     36.31 o 
   7  22   2       17.03      -32.62     48.43 o 
   8  22   2        4.53      -47.53     53.95 o 
  -8  23   2       50.52       47.27     38.47 o 
  -7  23   2      639.24      699.08     76.34 o 
  -6  23   2      265.51      233.58     46.25 o 
  -5  23   2      325.39      315.67     56.62 o 
  -4  23   2     1140.86     1225.41     77.57 o 
  -3  23   2        2.78       12.81     30.91 o 
  -2  23   2     3234.67     3340.97    132.99 o 
  -1  23   2      315.74      286.07     21.21 o 
   0  23   2      292.76      298.76     31.83 o 
   1  23   2      171.80      186.57     20.50 o 
   2  23   2      990.98     1002.01     37.27 o 
   3  23   2     1883.80     1887.87     55.88 o 
   4  23   2      235.59      207.37     39.66 o 
   5  23   2     3245.45     3210.66    115.74 o 
   6  23   2        8.68       -1.59     28.88 o 
   7  23   2      356.44      374.40     69.83 o 
   8  23   2       18.79      -45.40     56.05 o 
  -8  24   2       19.06        1.38     34.31 o 
  -7  24   2       70.69       53.51     46.29 o 
  -6  24   2      142.66      118.39     55.82 o 
  -5  24   2        1.16       29.74     29.68 o 
  -4  24   2      855.98      927.64     63.41 o 
  -3  24   2      279.07      264.74     38.74 o 
  -2  24   2       56.57       81.11     28.17 o 
  -1  24   2       98.03       95.60     13.27 o 
   0  24   2     8655.08     8862.85    111.13 o 
   1  24   2      984.02     1267.04     41.88 o 
   2  24   2      252.62      241.77     22.39 o 
   3  24   2      644.98      796.24     42.09 o 
   4  24   2        6.31        5.09     22.67 o 
   5  24   2     3226.96     3212.25    189.07 o 
   6  24   2      258.76      263.21     53.38 o 
   7  24   2       97.84      146.42     50.17 o 
  -8  25   2       22.13       13.67     41.00 o 
  -7  25   2       14.41       14.95     32.78 o 
  -6  25   2       18.89        8.82     38.65 o 
  -5  25   2      267.74      243.94     70.90 o 
  -4  25   2        7.52       42.59     23.71 o 
  -3  25   2      803.43      727.35     63.96 o 
  -2  25   2     2810.96     2881.61     88.31 o 
  -1  25   2       31.18       42.57     15.22 o 
   0  25   2     2384.21     2598.21     56.40 o 
   1  25   2       11.25       27.73     13.51 o 
   2  25   2       54.54       71.65     15.25 o 
   3  25   2      980.60      981.66     51.41 o 
   4  25   2     3236.14     3357.26    112.08 o 
   5  25   2      227.62      213.14     45.63 o 
   6  25   2       29.60       49.35     32.81 o 
   7  25   2       86.99       70.53     47.19 o 
  -8  26   2      380.30      339.75     65.38 o 
  -7  26   2        7.48       33.87     38.27 o 
  -6  26   2       20.66        3.59     28.51 o 
  -5  26   2        1.94      -24.47     25.64 o 
  -4  26   2      354.33      384.87     52.32 o 
  -3  26   2      206.74      307.84     45.47 o 
  -2  26   2       12.05       12.78     20.89 o 
  -1  26   2     1352.76     1425.76     85.00 o 
   0  26   2      102.12      143.00     31.76 o 
   1  26   2      689.76      681.55     37.31 o 
   2  26   2       13.57       45.19     15.80 o 
   3  26   2      643.80      685.79     59.94 o 
   4  26   2      273.37      295.32     48.84 o 
   5  26   2        0.17      -39.06     22.80 o 
   6  26   2        1.21       28.21     37.30 o 
   7  26   2       60.87      110.06     49.56 o 
  -8  27   2       44.29       47.68     45.07 o 
  -7  27   2       28.41       45.74     38.67 o 
  -6  27   2      191.82      172.57     48.04 o 
  -5  27   2       81.59       57.38     37.64 o 
  -4  27   2      317.75      349.23     43.33 o 
  -3  27   2      277.29      219.53     51.70 o 
  -2  27   2      456.92      428.05     46.08 o 
  -1  27   2       96.26      123.99     19.38 o 
   0  27   2     5958.59     6044.81     91.33 o 
   1  27   2      140.71      153.19     22.54 o 
   2  27   2       13.60       -5.40     14.71 o 
   3  27   2      215.34      210.39     44.00 o 
   4  27   2      170.62      140.08     35.08 o 
   5  27   2      758.32      723.25     72.49 o 
   6  27   2       95.78       56.06     39.34 o 
   7  27   2      403.25      358.00     66.11 o 
  -8  28   2       90.60       43.03     44.08 o 
  -7  28   2      701.89      612.71     74.36 o 
  -6  28   2       73.60       30.00     32.19 o 
  -5  28   2      453.56      485.27     66.82 o 
  -4  28   2       40.65       37.20     25.31 o 
  -3  28   2      667.17      749.35     68.96 o 
  -2  28   2      519.80      507.10     50.85 o 
  -1  28   2        2.70       -6.15     25.79 o 
   0  28   2      482.79      542.37     32.53 o 
   1  28   2     1722.57     1685.16     53.07 o 
   2  28   2       28.05       24.74     21.31 o 
   3  28   2       14.63       37.36     24.05 o 
   4  28   2     1844.93     1816.97    140.91 o 
   5  28   2       40.45       36.44     36.07 o 
   6  28   2       84.22        5.67     32.64 o 
   7  28   2        0.62       38.01     43.36 o 
  -8  29   2       14.84      -24.86     48.34 o 
  -7  29   2      122.22      153.35     46.64 o 
  -6  29   2        0.08       17.29     34.65 o 
  -5  29   2     1397.80     1317.28    105.45 o 
  -4  29   2       41.51       34.38     23.78 o 
  -3  29   2        0.12       23.01     28.25 o 
  -2  29   2      227.23      204.73     37.63 o 
  -1  29   2      193.88      276.02     39.60 o 
   0  29   2     1651.94     1661.36     49.50 o 
   1  29   2        0.71       35.64     15.98 o 
   2  29   2     1305.19     1260.38     60.41 o 
   3  29   2     2133.69     2035.49     85.65 o 
   4  29   2      164.36      186.11     50.27 o 
   5  29   2      494.86      444.77     71.91 o 
   6  29   2       53.27       13.88     74.32 o 
   7  29   2       23.58       35.46     52.24 o 
  -8  30   2      101.03       62.00     49.54 o 
  -7  30   2      146.99       92.90     44.28 o 
  -6  30   2      790.71      853.44     83.04 o 
  -5  30   2      741.52      725.86    112.05 o 
  -4  30   2     1872.24     1883.97     82.45 o 
  -3  30   2      207.72      151.70     39.10 o 
  -2  30   2      904.62      810.58     64.98 o 
  -1  30   2      219.55      209.77     37.55 o 
   0  30   2       56.88       25.77     19.28 o 
   1  30   2     2435.12     2851.80     66.75 o 
   2  30   2     5295.75     5212.46    176.10 o 
   3  30   2       71.63       64.23     27.33 o 
   4  30   2      317.85      299.96     60.80 o 
   5  30   2        0.13       31.49     31.11 o 
   6  30   2       36.81       21.59     35.79 o 
   7  30   2       74.31       67.88     48.13 o 
  -7  31   2      367.11      262.05     80.12 o 
  -6  31   2      180.01      149.67     42.83 o 
  -5  31   2      796.64      697.58     80.10 o 
  -4  31   2     6891.78     6766.30    188.41 o 
  -3  31   2      301.17      260.94     59.86 o 
  -2  31   2      111.47      121.73     33.85 o 
  -1  31   2      423.65      318.94     47.00 o 
   0  31   2      168.18      108.05     20.21 o 
   1  31   2     8893.96     8351.46    120.59 o 
   2  31   2      267.05      317.91     37.20 o 
   3  31   2      337.60      260.26     43.63 o 
   4  31   2      524.40      485.91     59.92 o 
   5  31   2       44.05       55.45     37.45 o 
   6  31   2       55.06       78.05     38.91 o 
   7  31   2       11.04       19.19     41.49 o 
  -7  32   2      678.00      729.08     85.24 o 
  -6  32   2       63.82       57.26     35.32 o 
  -5  32   2       48.90       19.64     33.84 o 
  -4  32   2      993.38     1064.35     96.96 o 
  -3  32   2     2367.17     2261.11    119.56 o 
  -2  32   2       59.73      124.27     68.71 o 
  -1  32   2        2.96       10.78     25.38 o 
   0  32   2      369.78      306.90     42.59 o 
   1  32   2      107.15      161.88     33.56 o 
   2  32   2     2984.63     3080.03     83.92 o 
   3  32   2        2.00       -3.72     33.79 o 
   4  32   2      348.02      285.18     49.70 o 
   5  32   2     1380.63     1396.43     98.87 o 
   6  32   2       38.63       41.43     39.75 o 
   7  32   2       51.82       36.02     47.40 o 
  -7  33   2      773.84      927.74     93.83 o 
  -6  33   2      325.20      310.90     57.89 o 
  -5  33   2      269.06      268.15     60.84 o 
  -4  33   2      190.02      134.77     44.74 o 
  -3  33   2     1833.57     1870.98     95.24 o 
  -2  33   2      432.69      481.48    113.66 o 
  -1  33   2      329.47      363.88     46.26 o 
   0  33   2      297.53      322.67     40.84 o 
   1  33   2     1565.06     1778.50     71.79 o 
   2  33   2     5095.78     5181.60    121.97 o 
   3  33   2       80.77      108.25     34.08 o 
   4  33   2        1.09        4.79     41.75 o 
   5  33   2      131.51      122.64     64.31 o 
   6  33   2      174.17      118.98     48.63 o 
  -7  34   2       17.41       36.71     40.25 o 
  -6  34   2        6.15       11.13     34.79 o 
  -5  34   2      377.42      357.11     63.09 o 
  -4  34   2      664.18      574.85    111.08 o 
  -3  34   2      268.45      341.95     53.36 o 
  -2  34   2        0.86       19.59     27.75 o 
  -1  34   2       83.70       79.82     29.80 o 
   0  34   2       61.22      149.03     32.50 o 
   1  34   2     6793.10     6450.37    135.31 o 
   2  34   2     2164.01     2197.51     73.91 o 
   3  34   2        5.06       70.44     29.43 o 
   4  34   2       17.64       36.98     32.54 o 
   5  34   2      317.57      363.94     60.90 o 
   6  34   2      172.63      135.52     47.85 o 
  -7  35   2        9.76      -37.25     37.94 o 
  -6  35   2        1.62      -11.28     34.10 o 
  -5  35   2       26.24       30.95     37.57 o 
  -4  35   2      204.21      249.56     71.09 o 
  -3  35   2     4147.20     3579.67    145.42 o 
  -2  35   2       20.08       31.05     28.53 o 
  -1  35   2      457.93      503.28     52.34 o 
   0  35   2       78.84      102.39     44.59 o 
   1  35   2      528.86      487.55     45.30 o 
   2  35   2       16.62       73.52     34.41 o 
   3  35   2     1027.02      996.94     75.99 o 
   4  35   2       44.11       -5.05     30.25 o 
   5  35   2     1555.96     1566.78    106.68 o 
   6  35   2       63.30       86.16     47.22 o 
  -7  36   2      172.07      105.16     51.61 o 
  -6  36   2      780.02      729.72     84.51 o 
  -5  36   2      766.86      672.07    118.93 o 
  -4  36   2      233.33      114.80     66.81 o 
  -3  36   2     1109.06     1245.88     82.73 o 
  -2  36   2       62.15        5.16     40.06 o 
  -1  36   2        9.41       22.24     33.25 o 
   0  36   2      114.28      147.13     46.85 o 
   1  36   2      295.66      273.32     66.21 o 
   2  36   2      561.75      521.05     67.09 o 
   3  36   2        7.82       -6.11     25.11 o 
   4  36   2      404.15      395.52     74.35 o 
   5  36   2     1058.99     1041.07     92.67 o 
   6  36   2       18.89       60.28     45.09 o 
  -7  37   2      546.00      518.04     79.37 o 
  -6  37   2        0.56      -11.22     41.30 o 
  -5  37   2       43.42       46.66     43.23 o 
  -4  37   2      763.34      827.22     89.63 o 
  -3  37   2      543.45      469.54     55.76 o 
  -2  37   2       40.05       33.60     43.18 o 
  -1  37   2      518.41      547.65     75.84 o 
   0  37   2      254.49      436.68     84.91 o 
   1  37   2     3232.20     2700.16    144.49 o 
   2  37   2        8.83       20.02     24.62 o 
   3  37   2      130.92      145.91     53.14 o 
   4  37   2       31.33        4.64     33.39 o 
   5  37   2      590.10      852.96    138.82 o 
   6  37   2        1.48      -12.94     58.47 o 
  -6  38   2       82.28       79.28     46.59 o 
  -5  38   2      113.40       61.61     45.74 o 
  -4  38   2      447.66      559.84     84.02 o 
  -3  38   2     1876.22     1810.41     89.68 o 
  -2  38   2       78.00       77.93     53.66 o 
  -1  38   2       16.44      115.67     43.28 o 
   0  38   2     1681.32     1753.29    147.09 o 
   1  38   2      176.56      194.19     62.78 o 
   2  38   2      579.18      491.95     55.06 o 
   3  38   2      547.63      574.80     79.69 o 
   4  38   2      471.20      501.63     88.93 o 
   5  38   2       39.50       54.81     39.76 o 
   6  38   2        2.43      -17.85     46.99 o 
  -6  39   2      668.98      727.78     83.07 o 
  -5  39   2      834.87      799.90     93.86 o 
  -4  39   2       60.45       32.35     42.19 o 
  -3  39   2        5.46       19.11     33.50 o 
  -2  39   2       79.54       45.16     72.07 o 
  -1  39   2      293.31      231.18     85.36 o 
   0  39   2       75.78      257.85     69.65 o 
   1  39   2      270.04      311.52     88.75 o 
   2  39   2      246.55      281.15    123.76 o 
   3  39   2      112.81       96.72     38.13 o 
   4  39   2      403.78      387.76     64.33 o 
   5  39   2       13.43       22.85     38.01 o 
   6  39   2       61.47      104.10     51.82 o 
  -6  40   2       48.83       78.86     43.17 o 
  -5  40   2       34.40      -18.79     39.84 o 
  -4  40   2        8.07      -63.02     31.51 o 
  -3  40   2       64.06       65.56     33.99 o 
  -2  40   2       20.35      157.42     63.82 o 
  -1  40   2        6.44       51.51     50.67 o 
   0  40   2      972.91      836.86    107.33 o 
   1  40   2       17.82       87.92     57.29 o 
   2  40   2      589.75      517.54    149.46 o 
   3  40   2        0.12      -24.39     28.80 o 
   4  40   2       15.67       56.87     34.97 o 
   5  40   2      251.41      316.62     59.49 o 
  -6  41   2      224.31      153.56     52.47 o 
  -5  41   2        0.76       -1.78     41.43 o 
  -4  41   2       84.23       70.89     46.81 o 
  -3  41   2       12.37        3.47     34.57 o 
  -2  41   2       28.78       59.72     34.02 o 
  -1  41   2       64.88       39.49     97.70 o 
   0  41   2       10.80      125.78     60.24 o 
   1  41   2       59.11       98.71     78.35 o 
   2  41   2      420.33      206.77    121.61 o 
   3  41   2        5.62       32.79     33.80 o 
   4  41   2       35.02       18.33     36.09 o 
   5  41   2       73.57       67.46     40.36 o 
  -6  42   2      155.29      147.47     51.65 o 
  -5  42   2      102.66       72.31     49.98 o 
  -4  42   2       33.77       74.06     46.99 o 
  -3  42   2      142.40      109.35     64.87 o 
  -2  42   2      101.14      175.84     56.49 o 
  -1  42   2       31.93       78.41     64.05 o 
   0  42   2      426.12      532.50     91.14 o 
   1  42   2     1302.40     1488.33    139.80 o 
   2  42   2        3.58       99.88     92.85 o 
   3  42   2       71.79      173.61    108.24 o 
   4  42   2       74.95        0.78     38.04 o 
   5  42   2       93.47      101.14     45.60 o 
  -5  43   2       15.03       74.07     40.80 o 
  -4  43   2      102.20      143.90     52.55 o 
  -3  43   2      198.44      227.04     54.50 o 
  -2  43   2      170.50      176.47     55.20 o 
  -1  43   2        1.40      101.77     54.16 o 
   0  43   2      296.71      509.29     90.36 o 
   1  43   2      119.09      371.98     67.67 o 
   2  43   2       17.21      306.14    114.07 o 
   3  43   2      117.06      221.52    119.10 o 
   4  43   2       64.98       90.64     49.40 o 
   5  43   2        6.04       32.35     51.65 o 
  -5  44   2      124.90      149.52     47.27 o 
  -4  44   2       41.93       74.17     50.31 o 
  -3  44   2      501.19      612.42     97.80 o 
  -2  44   2      496.42      528.03    114.23 o 
  -1  44   2       20.44      233.19     56.77 o 
   0  44   2      179.55      371.21    175.25 o 
   1  44   2      115.22      345.66     81.73 o 
   2  44   2        0.01       12.32     85.85 o 
   3  44   2       71.03      374.10    133.01 o 
   4  44   2      191.73      238.15    134.21 o 
  -5  45   2      128.96      201.25     51.81 o 
  -4  45   2       18.91       67.92     43.81 o 
  -3  45   2       76.89      226.21    127.60 o 
  -2  45   2      312.91      440.67     84.34 o 
  -1  45   2      250.76      305.80     66.24 o 
   0  45   2       83.12      272.29     69.74 o 
   1  45   2     1079.10     1056.33    187.48 o 
   2  45   2        0.60      128.47     97.70 o 
   3  45   2        4.49       84.63     98.95 o 
   4  45   2        9.60      258.42    133.15 o 
  -5  46   2      137.47      174.12     54.32 o 
  -4  46   2      167.58      182.85     70.72 o 
  -3  46   2      580.07      731.63    192.24 o 
  -2  46   2      154.93      346.07     71.64 o 
  -1  46   2        5.32      142.34     74.31 o 
   0  46   2      481.72      453.16    166.05 o 
   1  46   2       26.96      -11.69     68.94 o 
   2  46   2       13.88       78.88     99.03 o 
   3  46   2       59.97      255.75    130.34 o 
   4  46   2      293.10      592.36    159.78 o 
  -4  47   2       14.34       85.53    112.56 o 
  -3  47   2     1308.04     1350.74    239.09 o 
  -2  47   2       53.41      169.48     78.27 o 
  -1  47   2       42.22      206.64     58.19 o 
   0  47   2       34.08      251.76     60.80 o 
   1  47   2      265.27      284.15    117.49 o 
   2  47   2        0.51      110.32     93.41 o 
   3  47   2        3.58       64.34     85.30 o 
   4  47   2      142.27        1.80     97.73 o 
  -4  48   2      110.61      210.42    142.12 o 
  -3  48   2        0.35       54.70    118.62 o 
  -2  48   2       30.13      136.41     80.00 o 
  -1  48   2      111.19      238.04     56.37 o 
   0  48   2      152.71      297.47     68.64 o 
   1  48   2       11.34      284.36    117.65 o 
   2  48   2       28.07       89.24    100.95 o 
   3  48   2       17.91      159.38    115.85 o 
  -4  49   2     1123.92     1498.88    264.84 o 
  -3  49   2        8.02      -28.01    103.61 o 
  -2  49   2      354.18      616.32     97.10 o 
  -1  49   2      389.42      566.84     94.10 o 
   0  49   2      127.03      304.40     68.72 o 
   1  49   2     1655.52     2370.16    286.92 o 
   2  49   2        1.04      149.87    102.47 o 
   3  49   2        4.43      168.22    104.89 o 
  -3  50   2       10.69      185.34    123.16 o 
  -2  50   2       15.32      435.92    146.44 o 
  -1  50   2      103.81      369.11     70.03 o 
   0  50   2        3.50      323.41     64.94 o 
   1  50   2        4.64      389.70    121.37 o 
   2  50   2      719.06     1286.47    211.78 o 
   3  50   2       47.49      307.48    117.43 o 
  -3  51   2        3.21      141.42    122.21 o 
  -2  51   2       25.41      248.28    120.13 o 
  -1  51   2       21.58      335.59     68.73 o 
   0  51   2        3.50      422.07     97.64 o 
   1  51   2      488.70      868.12    167.07 o 
   2  51   2        3.26      166.22    102.98 o 
  -2  52   2       58.98      197.42    107.33 o 
  -1  52   2      105.09      444.74     81.06 o 
   0  52   2       96.51      419.86     67.33 o 
   1  52   2       95.32      581.98    131.41 o 
  -1  53   2       21.15      562.00     95.63 o 
   0  53   2       69.51      472.64    102.32 o 
   1  53   2      142.02      415.61    115.14 o 
  -9   1   3        8.87       29.99     39.81 o 
  -8   1   3      490.66      463.43     44.56 o 
  -7   1   3      229.40      241.58     24.42 o 
  -6   1   3      120.33      132.14     18.69 o 
  -5   1   3     3700.06     3701.64     59.70 o 
  -4   1   3      111.94      125.75     15.13 o 
  -3   1   3      651.19      595.23     26.60 o 
  -2   1   3    15824.50    15583.72    134.38 o 
  -1   1   3       11.50      -13.68      6.84 o 
   0   1   3       63.87       67.01      8.07 o 
   1   1   3       26.47        2.15     11.15 o 
   2   1   3      838.62      730.33     46.89 o 
   3   1   3     4726.39     4336.94     73.50 o 
   4   1   3      420.63      469.87     42.29 o 
   5   1   3      370.04      400.21    108.22 o 
   6   1   3      444.74      295.02     72.05 o 
   7   1   3       34.20       94.82     67.50 o 
   8   1   3       29.95       72.34     69.03 o 
  -9   2   3      380.82      392.54     59.34 o 
  -8   2   3       26.39       10.32     25.09 o 
  -7   2   3      703.11      835.72     42.49 o 
  -6   2   3      340.03      425.36     27.72 o 
  -5   2   3        1.31        1.20     11.30 o 
  -4   2   3     2822.90     2792.35     52.37 o 
  -3   2   3     2215.62     2334.23     70.33 o 
  -2   2   3     3297.19     3212.49     45.16 o 
  -1   2   3     2680.29     2379.17     36.31 o 
   0   2   3      650.37      611.21     16.78 o 
   1   2   3      139.14      122.35     28.65 o 
   2   2   3     2519.89     2481.84     48.63 o 
   3   2   3    16606.38    16061.17    171.35 o 
   4   2   3      415.33      385.88     35.46 o 
   5   2   3     1387.15     1374.48    116.16 o 
   6   2   3        8.04      -29.17     43.74 o 
   7   2   3     1026.13      921.55    114.73 o 
   8   2   3       38.84       93.90     65.64 o 
  -9   3   3      110.79      102.86     39.39 o 
  -8   3   3      287.46      320.34     38.88 o 
  -7   3   3       33.73       15.40     16.97 o 
  -6   3   3       47.74       47.91     13.35 o 
  -5   3   3      146.20      107.15     16.43 o 
  -4   3   3      470.67      444.63     27.39 o 
  -3   3   3     1351.57     1428.92     55.91 o 
  -2   3   3     3886.03     4055.50     51.73 o 
  -1   3   3     9820.31     9134.80     84.03 o 
   0   3   3     4789.22     4928.06     55.93 o 
   1   3   3     1969.72     1559.27     31.00 o 
   2   3   3     7850.81     7677.00     92.69 o 
   3   3   3     5001.14     4947.37     78.68 o 
   4   3   3       42.91       15.66     26.10 o 
   5   3   3      324.76      330.84     54.39 o 
   6   3   3       35.79       47.43     62.58 o 
   7   3   3     1492.67     1372.38    272.42 o 
   8   3   3       63.67       59.19    160.49 o 
  -9   4   3      145.91      168.29     41.35 o 
  -8   4   3      274.41      297.59     42.03 o 
  -7   4   3      310.15      234.32     30.28 o 
  -6   4   3       60.16       49.82     14.78 o 
  -5   4   3      651.60      719.38     35.16 o 
  -4   4   3       80.28      135.59     17.18 o 
  -3   4   3     1548.06     1528.56     46.07 o 
  -2   4   3   118218.87   115667.63    881.01 o 
  -1   4   3       21.14       19.59      6.85 o 
   0   4   3      133.29      167.75     12.25 o 
   1   4   3      720.48      659.67     35.98 o 
   2   4   3     3973.48     3871.83     85.70 o 
   3   4   3     4006.35     4055.40     69.01 o 
   4   4   3      544.93      585.91     38.42 o 
   5   4   3      464.27      521.57     61.25 o 
   6   4   3      854.85      911.74    133.59 o 
   7   4   3      482.76      431.20     87.79 o 
   8   4   3       95.50       61.60     67.81 o 
  -9   5   3       58.49       44.45     39.57 o 
  -8   5   3       83.65       33.29     36.96 o 
  -7   5   3      480.37      487.93     44.09 o 
  -6   5   3      300.74      298.15     23.47 o 
  -5   5   3      717.73      739.66     34.08 o 
  -4   5   3        0.09        0.01     10.35 o 
  -3   5   3      958.08      821.64     29.65 o 
  -2   5   3     9031.53     8430.73     86.36 o 
  -1   5   3     9720.99     8914.21     95.40 o 
   0   5   3     3206.92     2955.44     48.88 o 
   1   5   3       19.89       30.42     10.83 o 
   2   5   3      219.26      189.21     24.44 o 
   3   5   3    12455.53    12239.66    151.50 o 
   4   5   3       11.20        3.06     24.42 o 
   5   5   3        0.19       13.19     27.97 o 
   6   5   3       70.84       14.62     36.90 o 
   7   5   3       36.08       70.72    130.08 o 
   8   5   3       13.76      -48.50     56.96 o 
  -9   6   3        1.10      -18.83     38.17 o 
  -8   6   3      317.93      415.31     60.16 o 
  -7   6   3       67.97       47.58     31.87 o 
  -6   6   3       84.45       73.79     19.14 o 
  -5   6   3     1548.55     1512.34     40.99 o 
  -4   6   3      858.88      941.11     31.34 o 
  -3   6   3      675.24      697.48     24.36 o 
  -2   6   3     3527.10     3435.41     47.58 o 
  -1   6   3    31671.16    31042.95    252.64 o 
   0   6   3    69962.25    66810.24    534.68 o 
   1   6   3     1320.71     1465.88     37.51 o 
   2   6   3     2026.68     1805.86     53.43 o 
   3   6   3       77.99       52.79     22.18 o 
   4   6   3      246.24      231.70     36.94 o 
   5   6   3      528.50      544.76     55.24 o 
   6   6   3       16.78        9.63     34.17 o 
   7   6   3       22.19       54.33     84.35 o 
   8   6   3      167.15       61.63     69.66 o 
  -9   7   3        3.98       65.16     45.86 o 
  -8   7   3        1.90       21.33     26.66 o 
  -7   7   3      310.66      325.84     33.31 o 
  -6   7   3      846.31      977.18     38.63 o 
  -5   7   3     1569.10     1676.18     48.03 o 
  -4   7   3      423.61      498.97     26.59 o 
  -3   7   3        6.99        7.39      7.64 o 
  -2   7   3    54209.91    52935.54    391.19 o 
  -1   7   3    11095.10    10415.33    103.60 o 
   0   7   3     5652.51     5418.04     61.16 o 
   1   7   3      334.14      334.23     22.56 o 
   2   7   3     1312.90     1274.02     37.07 o 
   3   7   3     3274.91     3090.08     70.00 o 
   4   7   3      351.06      428.70     45.09 o 
   5   7   3      107.83      125.40     35.40 o 
   6   7   3        2.41       51.57     36.07 o 
   7   7   3       76.35       75.32     58.42 o 
   8   7   3      210.26      261.08     87.40 o 
  -9   8   3       32.65       21.86     38.07 o 
  -8   8   3      333.25      262.56     55.74 o 
  -7   8   3       29.33       33.25     21.76 o 
  -6   8   3        0.00       24.10     14.67 o 
  -5   8   3      869.14      828.68     34.92 o 
  -4   8   3      132.78      101.43     13.80 o 
  -3   8   3       71.41      106.20     10.97 o 
  -2   8   3     9821.89     9370.06     96.60 o 
  -1   8   3     7221.14     6820.62     77.38 o 
   0   8   3      431.03      421.97     16.91 o 
   1   8   3      156.48      210.29     15.43 o 
   2   8   3      119.43      116.81     16.17 o 
   3   8   3     1748.06     1550.01     50.84 o 
   4   8   3        2.00       22.18     24.41 o 
   5   8   3      214.69      269.88     43.13 o 
   6   8   3      110.39      138.29     47.49 o 
   7   8   3       56.05       19.59     61.09 o 
   8   8   3        2.54       62.81     67.13 o 
  -9   9   3      384.15      412.16     84.43 o 
  -8   9   3      101.96       75.14     34.07 o 
  -7   9   3      610.51      584.71     46.09 o 
  -6   9   3      130.87      112.89     19.98 o 
  -5   9   3     1534.13     1550.13     46.27 o 
  -4   9   3      335.43      338.58     27.60 o 
  -3   9   3      838.88      852.41     21.76 o 
  -2   9   3     2599.95     2564.26     44.86 o 
  -1   9   3     3825.94     3719.64     52.85 o 
   0   9   3     1820.53     1691.29     34.11 o 
   1   9   3     5035.70     5487.91     62.09 o 
   2   9   3      497.53      548.52     29.96 o 
   3   9   3        1.63        3.60     15.92 o 
   4   9   3       95.05       94.50     27.25 o 
   5   9   3     1668.31     1688.47     83.56 o 
   6   9   3       12.17      -23.16     29.93 o 
   7   9   3     3257.94     2821.79    158.79 o 
   8   9   3        3.89       34.48     62.00 o 
  -9  10   3      404.09      395.28     69.31 o 
  -8  10   3      271.04      268.40     52.57 o 
  -7  10   3      894.65     1016.27     59.10 o 
  -6  10   3      316.83      307.98     30.96 o 
  -5  10   3      265.18      312.48     23.23 o 
  -4  10   3      446.43      479.04     30.58 o 
  -3  10   3      272.36      313.71     14.72 o 
  -2  10   3     3224.89     3270.23     47.78 o 
  -1  10   3      824.91      756.96     30.23 o 
   0  10   3       47.44       66.50     11.13 o 
   1  10   3      209.41      261.95     17.93 o 
   2  10   3       18.49       16.74     14.88 o 
   3  10   3      707.86      827.71     39.87 o 
   4  10   3       34.78       32.40     19.57 o 
   5  10   3      162.82      275.49     45.17 o 
   6  10   3        4.88       79.85     53.47 o 
   7  10   3      237.98      190.89     54.51 o 
   8  10   3        5.94       33.32     66.28 o 
  -9  11   3       14.05      -37.05     36.18 o 
  -8  11   3        7.99      -52.88     31.36 o 
  -7  11   3       64.71       98.18     50.58 o 
  -6  11   3      179.56      253.13     34.04 o 
  -5  11   3     1983.27     1991.43     48.74 o 
  -4  11   3        1.38        7.81     11.32 o 
  -3  11   3     1585.72     1544.47     49.96 o 
  -2  11   3       90.80      112.22     16.78 o 
  -1  11   3     3236.90     3153.09     58.25 o 
   0  11   3      355.29      405.59     20.56 o 
   1  11   3      585.23      644.94     23.70 o 
   2  11   3      901.23     1012.74     36.11 o 
   3  11   3       80.31       61.13     25.95 o 
   4  11   3      103.64       93.14     21.82 o 
   5  11   3        8.36       61.81     30.87 o 
   6  11   3      119.58      100.70     41.44 o 
   7  11   3        1.39       42.97     43.51 o 
   8  11   3       32.06       -6.72     60.09 o 
  -9  12   3       10.67        7.01     44.01 o 
  -8  12   3       68.88      109.38     42.66 o 
  -7  12   3      251.80      303.61     55.68 o 
  -6  12   3      328.31      316.29     50.08 o 
  -5  12   3      406.56      426.96     31.85 o 
  -4  12   3       12.42       14.93      9.71 o 
  -3  12   3      471.34      490.48     22.72 o 
  -2  12   3     1500.75     1484.04     44.07 o 
  -1  12   3     6076.26     5928.46     97.27 o 
   0  12   3      795.94      916.75     29.54 o 
   1  12   3      438.81      596.23     24.68 o 
   2  12   3     4648.18     5070.98     78.24 o 
   3  12   3       95.75       90.68     18.15 o 
   4  12   3       91.23       61.66     22.76 o 
   5  12   3      194.31      173.87     45.10 o 
   6  12   3       66.14       74.95     55.20 o 
   7  12   3       14.88       46.32     41.67 o 
   8  12   3      125.98      132.87     71.31 o 
  -9  13   3      189.16      253.77     62.49 o 
  -8  13   3        9.16      -43.00     66.99 o 
  -7  13   3      541.60      523.35     61.57 o 
  -6  13   3       53.07       96.86     31.73 o 
  -5  13   3      624.01      709.67     45.59 o 
  -4  13   3      534.69      693.16     42.81 o 
  -3  13   3     2064.12     2037.06     63.58 o 
  -2  13   3      292.76      370.27     30.93 o 
  -1  13   3     1091.54     1097.42     41.27 o 
   0  13   3      198.91      169.42     13.32 o 
   1  13   3     1852.94     1960.31     47.61 o 
   2  13   3      177.80      192.30     22.74 o 
   3  13   3       58.63       12.10     13.65 o 
   4  13   3       89.01       49.83     19.43 o 
   5  13   3       15.14        1.62     21.71 o 
   6  13   3      920.21      985.70     79.74 o 
   7  13   3      102.56      175.56     52.85 o 
   8  13   3       71.94       38.49    101.44 o 
  -9  14   3      179.35      222.74     58.53 o 
  -8  14   3      236.08      174.41     67.08 o 
  -7  14   3     3794.47     4112.25    131.37 o 
  -6  14   3      230.45      283.16     39.90 o 
  -5  14   3        0.19       12.91     19.74 o 
  -4  14   3       49.97       66.62     14.77 o 
  -3  14   3       33.73       40.77     14.39 o 
  -2  14   3     9685.32    10356.93    151.87 o 
  -1  14   3      157.88      140.76     16.66 o 
   0  14   3       29.99       14.64      8.13 o 
   1  14   3      324.50      337.51     19.89 o 
   2  14   3     1080.36     1293.49     30.70 o 
   3  14   3        1.04        1.33     17.90 o 
   4  14   3       18.24       17.89     23.43 o 
   5  14   3      936.17     1067.76     56.43 o 
   6  14   3       89.93       24.95     31.87 o 
   7  14   3     1304.52     1317.77    108.81 o 
   8  14   3        6.77      -12.46    105.62 o 
  -9  15   3        5.03      -39.83     38.10 o 
  -8  15   3      396.89      388.16     60.60 o 
  -7  15   3     2140.56     2235.34    119.19 o 
  -6  15   3     1066.87     1137.78    151.29 o 
  -5  15   3      392.24      436.78     48.49 o 
  -4  15   3      482.49      528.46     29.03 o 
  -3  15   3      617.07      603.56     66.34 o 
  -2  15   3     1169.77     1185.86     54.78 o 
  -1  15   3      244.44      265.56     22.97 o 
   0  15   3     1317.78     1402.03     55.35 o 
   1  15   3     2684.23     2959.16     49.42 o 
   2  15   3      442.95      680.75     25.72 o 
   3  15   3      664.70      692.42     40.39 o 
   4  15   3      239.60      216.17     29.47 o 
   5  15   3       87.90       97.24     29.49 o 
   6  15   3     1523.40     1674.82     91.30 o 
   7  15   3     2979.05     2783.31    195.19 o 
   8  15   3        9.62       72.49    118.76 o 
  -9  16   3      136.08       37.00     43.31 o 
  -8  16   3      188.87      190.08     48.02 o 
  -7  16   3      130.70       87.29     37.60 o 
  -6  16   3       21.35        8.56     26.55 o 
  -5  16   3      527.41      527.70     49.78 o 
  -4  16   3      105.63       92.08     13.29 o 
  -3  16   3      472.70      485.95     40.16 o 
  -2  16   3     3203.26     3491.98     82.26 o 
  -1  16   3       63.90      102.75     14.71 o 
   0  16   3      792.55      875.94     26.09 o 
   1  16   3      306.06      385.73     22.69 o 
   2  16   3     1016.08     1217.85     32.31 o 
   3  16   3     1310.55     1339.26     50.81 o 
   4  16   3       91.03       17.32     23.30 o 
   5  16   3      514.58      549.75     45.17 o 
   6  16   3       93.53      240.42     44.10 o 
   7  16   3      865.29      730.12    112.48 o 
   8  16   3      180.67      -30.32    120.59 o 
  -9  17   3      368.53      243.49     65.97 o 
  -8  17   3      177.14      155.52     48.18 o 
  -7  17   3      120.69       88.76     88.08 o 
  -6  17   3      407.43      325.16     79.37 o 
  -5  17   3        4.23        2.13     16.27 o 
  -4  17   3       54.19       51.71     20.62 o 
  -3  17   3     2835.67     2954.83     81.02 o 
  -2  17   3       44.48       14.08     15.40 o 
  -1  17   3    11343.42    11685.82    143.10 o 
   0  17   3     4435.22     4753.13     61.66 o 
   1  17   3       22.82       38.97     11.43 o 
   2  17   3      253.94      229.67     18.74 o 
   3  17   3     2720.71     2671.45    117.32 o 
   4  17   3      704.53      699.68     45.99 o 
   5  17   3     1414.27     1473.00     64.92 o 
   6  17   3      104.30      164.68     44.01 o 
   7  17   3        1.89      -34.77     45.41 o 
   8  17   3      105.71      173.63     75.48 o 
  -9  18   3        0.04      -63.34     31.67 o 
  -8  18   3       33.39       16.97     46.25 o 
  -7  18   3      847.26      938.59     82.13 o 
  -6  18   3      163.17       90.99     38.85 o 
  -5  18   3      525.38      546.49     50.26 o 
  -4  18   3      211.75      222.67     36.10 o 
  -3  18   3     1958.07     2071.29     73.53 o 
  -2  18   3      228.19      238.06     28.91 o 
  -1  18   3    14156.63    14994.12    217.74 o 
   0  18   3     7185.69     7490.92     87.57 o 
   1  18   3      858.20      827.85     30.10 o 
   2  18   3      252.66      284.52     20.90 o 
   3  18   3       17.58        0.64     15.17 o 
   4  18   3       74.26       77.55     24.72 o 
   5  18   3      287.89      249.35     37.72 o 
   6  18   3        3.46      -33.62     29.59 o 
   7  18   3      646.27      557.00    102.85 o 
   8  18   3       26.07      -21.00     59.21 o 
  -9  19   3      337.68      283.12     79.53 o 
  -8  19   3        0.06        2.99     36.61 o 
  -7  19   3      165.69      159.41     57.03 o 
  -6  19   3      153.25      170.76     44.36 o 
  -5  19   3        0.00       28.90     57.10 o 
  -4  19   3      177.33      105.00     48.24 o 
  -3  19   3      279.99      264.54     33.26 o 
  -2  19   3      416.60      438.71     39.15 o 
  -1  19   3       51.59       80.87     16.10 o 
   0  19   3     1993.02     2192.91     42.14 o 
   1  19   3      140.10       99.73     14.85 o 
   2  19   3       58.54       57.00     16.78 o 
   3  19   3     1005.07     1117.08     46.32 o 
   4  19   3     4649.35     4421.75    109.12 o 
   5  19   3      449.87      415.64     44.67 o 
   6  19   3      216.74      176.01     55.58 o 
   7  19   3        7.15      -10.91     51.89 o 
   8  19   3       14.44       81.93    121.32 o 
  -9  20   3      402.78      269.18     68.64 o 
  -8  20   3        2.70        7.18     30.92 o 
  -7  20   3       72.18       30.71     34.84 o 
  -6  20   3      222.59      132.97     48.69 o 
  -5  20   3       55.81       95.99     26.21 o 
  -4  20   3      619.36      630.14     58.23 o 
  -3  20   3      240.88      305.19     35.56 o 
  -2  20   3     1465.42     1445.84     58.05 o 
  -1  20   3      225.45      236.59     30.88 o 
   0  20   3        5.55        0.81      8.77 o 
   1  20   3      196.77      203.36     19.00 o 
   2  20   3       55.52       36.55     12.73 o 
   3  20   3     5743.25     5519.87     95.84 o 
   4  20   3      855.51      915.80     51.76 o 
   5  20   3      135.68      124.25     29.97 o 
   6  20   3        7.28       -0.96     42.46 o 
   7  20   3        8.66      -45.63     49.40 o 
   8  20   3       87.66       69.89     79.26 o 
  -9  21   3        2.10       11.52     45.94 o 
  -8  21   3      149.53      186.92     49.22 o 
  -7  21   3     3102.65     3153.36    124.06 o 
  -6  21   3      887.60      787.26     83.24 o 
  -5  21   3      350.52      329.02     41.69 o 
  -4  21   3        9.31       26.19     20.10 o 
  -3  21   3      765.12      793.09     69.66 o 
  -2  21   3       35.75       27.15     20.04 o 
  -1  21   3       28.90       90.38     23.74 o 
   0  21   3      729.50      956.64     30.08 o 
   1  21   3        2.25       -5.08     13.62 o 
   2  21   3     1681.47     1640.70     43.26 o 
   3  21   3     6997.40     6899.27    110.19 o 
   4  21   3      162.03      162.47     31.59 o 
   5  21   3      104.96      116.72     28.74 o 
   6  21   3      260.97      232.04     64.03 o 
   7  21   3      460.15      369.14    132.94 o 
  -8  22   3        3.95       42.03     38.52 o 
  -7  22   3      809.48      904.59     83.65 o 
  -6  22   3      107.92       75.87     42.93 o 
  -5  22   3      141.98      132.04     31.77 o 
  -4  22   3     1013.53     1043.89     69.54 o 
  -3  22   3     1482.96     1441.85     64.60 o 
  -2  22   3      152.40      147.69     28.98 o 
  -1  22   3      738.43      748.17     32.18 o 
   0  22   3       78.40      107.40     16.74 o 
   1  22   3     1506.16     1449.14     39.84 o 
   2  22   3       33.84       22.74     20.97 o 
   3  22   3     7181.23     6904.90    111.01 o 
   4  22   3     1052.62      881.09     56.88 o 
   5  22   3      759.89      655.47     65.84 o 
   6  22   3      104.78      126.30     53.71 o 
   7  22   3      242.04      123.98    114.48 o 
  -8  23   3       15.83       63.31     40.19 o 
  -7  23   3     1513.06     1729.38    114.09 o 
  -6  23   3       40.47       -1.35     34.93 o 
  -5  23   3      890.66      915.97     67.23 o 
  -4  23   3      140.80      122.74     31.98 o 
  -3  23   3      654.05      673.46     54.46 o 
  -2  23   3      862.58      975.71     60.57 o 
  -1  23   3      626.84      684.27     26.86 o 
   0  23   3      454.46      419.45     24.75 o 
   1  23   3        8.45       21.37     15.81 o 
   2  23   3        0.02       -6.65     11.76 o 
   3  23   3     2248.82     2336.71     65.85 o 
   4  23   3      444.13      518.11     50.31 o 
   5  23   3      147.15       86.30     39.31 o 
   6  23   3        6.74       46.76     36.71 o 
   7  23   3       53.67       24.04     58.82 o 
  -8  24   3      172.63      170.81     46.40 o 
  -7  24   3       99.64       49.97     40.94 o 
  -6  24   3      172.61       83.09     50.25 o 
  -5  24   3      554.23      436.45     61.60 o 
  -4  24   3       70.66       79.84     29.68 o 
  -3  24   3      512.85      533.16     48.78 o 
  -2  24   3      126.16      158.10     39.67 o 
  -1  24   3        0.00       19.17      7.94 o 
   0  24   3      168.99      176.85     18.47 o 
   1  24   3      597.39      805.97     44.27 o 
   2  24   3       17.69       19.34     13.85 o 
   3  24   3      791.50      875.08     47.95 o 
   4  24   3      164.90      162.97     36.44 o 
   5  24   3      105.35       38.15     35.68 o 
   6  24   3      549.99      425.38     90.80 o 
   7  24   3      233.31      170.08     80.50 o 
  -8  25   3       80.04      168.20     47.65 o 
  -7  25   3      189.27      309.42     61.92 o 
  -6  25   3       80.26       13.28     93.21 o 
  -5  25   3       81.20       79.83     36.07 o 
  -4  25   3      395.13      401.28     52.95 o 
  -3  25   3      816.81      847.83     62.23 o 
  -2  25   3      926.24      964.92     62.78 o 
  -1  25   3      101.26      103.74     18.45 o 
   0  25   3     1248.21     1370.25     38.80 o 
   1  25   3     1172.42     1161.49     39.78 o 
   2  25   3       46.02       35.65     13.81 o 
   3  25   3       22.46      -27.30     15.63 o 
   4  25   3      392.64      351.44     49.07 o 
   5  25   3      222.51      182.72     57.12 o 
   6  25   3      451.48      421.97     64.02 o 
   7  25   3        2.08      -31.82     50.20 o 
  -8  26   3      205.62      175.55     52.18 o 
  -7  26   3      475.56      626.32     75.30 o 
  -6  26   3       94.14       95.69     45.18 o 
  -5  26   3       10.66        9.95     36.42 o 
  -4  26   3     1893.67     1869.65     90.06 o 
  -3  26   3      238.84      279.67     40.46 o 
  -2  26   3      918.27      987.41     65.72 o 
  -1  26   3        2.26      -24.57     27.02 o 
   0  26   3      155.10      222.13     21.09 o 
   1  26   3        0.14      -12.73     16.49 o 
   2  26   3     1015.46     1006.07     40.05 o 
   3  26   3       28.51       -7.95     17.96 o 
   4  26   3      423.53      479.84     54.73 o 
   5  26   3     1386.68     1350.37     93.85 o 
   6  26   3       36.14       -8.84     34.75 o 
   7  26   3        2.02      -66.25     51.23 o 
  -8  27   3      285.08      314.49     81.63 o 
  -7  27   3      410.18      502.47     69.41 o 
  -6  27   3      182.17      133.62     52.88 o 
  -5  27   3     1140.43     1098.89    108.56 o 
  -4  27   3      445.69      429.36     55.74 o 
  -3  27   3     1199.17     1238.43     87.82 o 
  -2  27   3       13.54       26.89     48.06 o 
  -1  27   3     1671.45     1676.28    133.65 o 
   0  27   3     1718.70     1523.88     42.33 o 
   1  27   3     7385.50     7583.69    101.43 o 
   2  27   3      252.05      245.77     25.62 o 
   3  27   3     1971.56     1996.94     84.99 o 
   4  27   3     1108.04     1054.96     80.15 o 
   5  27   3     1701.18     1728.33    107.08 o 
   6  27   3      119.43       83.62     40.19 o 
   7  27   3     1350.85     1334.08    218.09 o 
  -8  28   3        5.85       34.76     54.28 o 
  -7  28   3      573.63      595.64     77.25 o 
  -6  28   3      495.14      442.49     70.66 o 
  -5  28   3     1217.22     1222.15    100.59 o 
  -4  28   3     3946.74     3939.10    140.38 o 
  -3  28   3      836.90      839.61     80.72 o 
  -2  28   3       69.26       44.70     24.82 o 
  -1  28   3       12.76       32.89     45.33 o 
   0  28   3      407.85      472.92     29.04 o 
   1  28   3     1027.27     1234.30     42.71 o 
   2  28   3       44.18       33.81     17.18 o 
   3  28   3      530.28      492.67     52.72 o 
   4  28   3      908.92      968.05     76.93 o 
   5  28   3      513.25      571.73     66.70 o 
   6  28   3       73.73      125.22     46.45 o 
   7  28   3      222.13      270.44    126.91 o 
  -8  29   3      100.34      109.94     48.99 o 
  -7  29   3      194.63      249.71     53.52 o 
  -6  29   3      136.74      183.04     50.81 o 
  -5  29   3      854.51      711.61     80.02 o 
  -4  29   3      206.93      228.83     60.69 o 
  -3  29   3      335.81      235.86     39.21 o 
  -2  29   3      667.98      649.58     57.31 o 
  -1  29   3     1221.75     1419.42    115.16 o 
   0  29   3      796.75      806.25     36.35 o 
   1  29   3     2146.92     2151.17     54.55 o 
   2  29   3      905.29      934.77     46.28 o 
   3  29   3      327.69      289.87     44.38 o 
   4  29   3     2096.29     2068.02     98.65 o 
   5  29   3      126.96      146.17     46.31 o 
   6  29   3       60.89       -4.95     55.55 o 
   7  29   3        6.23        4.36     76.62 o 
  -8  30   3       51.86       58.45     55.07 o 
  -7  30   3      180.35      125.69     48.62 o 
  -6  30   3       45.42       40.24     40.61 o 
  -5  30   3      806.78      731.35     82.56 o 
  -4  30   3      318.12      338.17     60.90 o 
  -3  30   3      625.29      602.21     57.21 o 
  -2  30   3        8.63        9.01     33.69 o 
  -1  30   3     2693.74     2686.17     92.57 o 
   0  30   3     2685.82     2641.85     77.54 o 
   1  30   3     1201.88     1171.72     43.08 o 
   2  30   3      975.83     1078.54     85.45 o 
   3  30   3      329.53      258.47     42.09 o 
   4  30   3      222.49      164.53     40.99 o 
   5  30   3      326.39      374.24     59.90 o 
   6  30   3       36.80       23.69     38.69 o 
   7  30   3       35.55       53.85     93.10 o 
  -8  31   3        0.20       29.52     43.59 o 
  -7  31   3       61.17       25.15     39.60 o 
  -6  31   3       10.25       -3.31     36.23 o 
  -5  31   3      183.07      102.76     41.47 o 
  -4  31   3      169.57       69.21     32.88 o 
  -3  31   3        6.77        7.95     58.14 o 
  -2  31   3       17.38       22.31     25.71 o 
  -1  31   3      673.93      841.00     65.48 o 
   0  31   3      255.52      320.68     32.93 o 
   1  31   3     5381.65     5181.92     85.53 o 
   2  31   3     1185.41     1108.83     70.69 o 
   3  31   3      532.27      515.94     56.11 o 
   4  31   3        5.99        8.51     25.64 o 
   5  31   3     1053.62     1203.90     92.83 o 
   6  31   3      723.82      752.63     81.60 o 
  -7  32   3       36.20       -7.65     47.00 o 
  -6  32   3       31.32       32.97     40.66 o 
  -5  32   3      615.89      535.66    103.21 o 
  -4  32   3     2252.32     1940.81    100.30 o 
  -3  32   3      349.05      363.07     53.49 o 
  -2  32   3       43.21       61.96     38.49 o 
  -1  32   3      228.79      275.25     42.98 o 
   0  32   3       51.88      106.83     31.28 o 
   1  32   3      695.06      766.95     39.70 o 
   2  32   3      295.86      285.09     39.07 o 
   3  32   3      448.30      442.99     53.61 o 
   4  32   3       30.30       30.59     41.27 o 
   5  32   3      643.68      709.58     76.31 o 
   6  32   3       17.97       20.56     59.28 o 
  -7  33   3       50.87       68.21     41.75 o 
  -6  33   3      627.76      636.73    122.77 o 
  -5  33   3      987.22     1095.53    102.30 o 
  -4  33   3     3039.77     2737.71    100.56 o 
  -3  33   3     1322.77     1382.61     89.13 o 
  -2  33   3      174.54      141.86     34.69 o 
  -1  33   3        3.07       25.12     29.38 o 
   0  33   3     9030.05     8335.53    218.02 o 
   1  33   3    13001.94    12453.44    173.82 o 
   2  33   3      437.38      491.35     49.13 o 
   3  33   3      321.79      248.69     72.20 o 
   4  33   3      209.20      142.05     51.90 o 
   5  33   3      308.08      285.81     54.09 o 
   6  33   3       69.77       46.70     91.23 o 
  -7  34   3       21.07      -20.03     33.16 o 
  -6  34   3        1.20       13.83     40.17 o 
  -5  34   3       16.63       60.54     38.35 o 
  -4  34   3       44.18       41.52     30.64 o 
  -3  34   3     1330.65     1259.83     85.94 o 
  -2  34   3       14.69       47.83     27.46 o 
  -1  34   3      218.57      347.79     44.20 o 
   0  34   3        1.32       64.97     33.67 o 
   1  34   3     3091.33     3191.57    125.06 o 
   2  34   3      291.48      272.85     40.36 o 
   3  34   3      699.59      794.91    115.18 o 
   4  34   3       29.49       30.13     30.88 o 
   5  34   3       32.53       41.45     35.78 o 
   6  34   3      108.67      153.82     65.78 o 
  -7  35   3       33.38       -2.13     41.96 o 
  -6  35   3       46.85       43.12     43.55 o 
  -5  35   3      508.26      538.74     78.18 o 
  -4  35   3      350.04      318.39     59.44 o 
  -3  35   3        4.51       65.12     31.04 o 
  -2  35   3      720.04      626.00    100.49 o 
  -1  35   3     6489.80     5827.59    141.84 o 
   0  35   3       15.03       73.13     36.38 o 
   1  35   3      633.59      671.41     62.53 o 
   2  35   3       34.43       33.90     21.16 o 
   3  35   3      108.41       65.41     32.72 o 
   4  35   3      101.34      147.12     42.78 o 
   5  35   3       26.29       36.38     36.97 o 
   6  35   3       19.49       42.28     54.61 o 
  -7  36   3      330.35      439.27     93.10 o 
  -6  36   3        0.09       -7.00     63.57 o 
  -5  36   3      333.41      314.14     62.96 o 
  -4  36   3        0.02       12.09     36.97 o 
  -3  36   3      115.91       87.31     42.61 o 
  -2  36   3      114.61       88.22     34.14 o 
  -1  36   3     5954.01     5244.22    134.84 o 
   0  36   3      292.77      543.34     64.70 o 
   1  36   3      303.79      326.22     70.14 o 
   2  36   3       49.88       21.96     30.00 o 
   3  36   3        7.54       25.20     29.73 o 
   4  36   3        2.00       65.62     32.78 o 
   5  36   3        6.55       48.07     46.21 o 
   6  36   3       81.38      229.03    172.90 o 
  -7  37   3      168.97       90.10     50.52 o 
  -6  37   3      234.02      164.18     57.80 o 
  -5  37   3      318.26      358.31     65.10 o 
  -4  37   3       38.11       19.97     42.32 o 
  -3  37   3       76.86      107.38     36.36 o 
  -2  37   3      211.72      234.07     41.73 o 
  -1  37   3      994.58     1256.85     77.87 o 
   0  37   3     2639.18     2597.06    150.00 o 
   1  37   3      182.00      280.29     68.26 o 
   2  37   3        2.97       22.09     25.07 o 
   3  37   3        0.32        8.59     27.34 o 
   4  37   3      587.93      643.68     70.70 o 
   5  37   3      690.79      740.21     81.01 o 
   6  37   3        2.20      -58.82     47.70 o 
  -7  38   3        1.28      -20.95     42.61 o 
  -6  38   3        0.69      -23.59     40.75 o 
  -5  38   3      835.62      946.13    110.96 o 
  -4  38   3     1172.81     1159.96    103.32 o 
  -3  38   3        2.43        4.56     56.83 o 
  -2  38   3        2.63       30.78     28.89 o 
  -1  38   3      394.75      424.84     52.35 o 
   0  38   3      615.21      830.36    104.06 o 
   1  38   3        7.92        7.05     55.91 o 
   2  38   3      213.75      109.61     54.61 o 
   3  38   3      752.94      769.22     69.90 o 
   4  38   3       84.82       85.56     41.75 o 
   5  38   3       50.27       59.73     42.10 o 
  -6  39   3      946.19      883.77    105.01 o 
  -5  39   3     2494.00     2066.68    295.06 o 
  -4  39   3       74.37       51.24     41.16 o 
  -3  39   3       66.44       76.35     43.89 o 
  -2  39   3       69.30       20.25     31.88 o 
  -1  39   3       72.15      171.68     48.34 o 
   0  39   3      367.34      447.35     83.03 o 
   1  39   3       12.17      -21.82     60.06 o 
   2  39   3      531.18      685.08    163.52 o 
   3  39   3      172.60      199.44     42.47 o 
   4  39   3        2.67      -13.77     33.29 o 
   5  39   3       19.19       35.54     41.06 o 
  -6  40   3      183.29      138.63     59.41 o 
  -5  40   3      315.62      210.47     62.48 o 
  -4  40   3     1137.80     1167.16    105.38 o 
  -3  40   3      347.71      376.81     63.12 o 
  -2  40   3      257.78      221.32     69.95 o 
  -1  40   3      970.48     1193.89    126.21 o 
   0  40   3       53.00       88.50     57.09 o 
   1  40   3      192.88      261.05     66.11 o 
   2  40   3     1115.58     1282.92    209.81 o 
   3  40   3      102.42      119.63     36.14 o 
   4  40   3       83.44       65.63     42.02 o 
   5  40   3       63.38       71.87     63.46 o 
  -6  41   3       49.24       69.09     58.03 o 
  -5  41   3      217.43      174.32     58.95 o 
  -4  41   3      244.44      184.48     55.94 o 
  -3  41   3      779.54      747.89     68.47 o 
  -2  41   3      148.12      179.86     47.59 o 
  -1  41   3     1194.70     1267.24    148.09 o 
   0  41   3      307.82      430.15    158.14 o 
   1  41   3       67.76       97.65     89.27 o 
   2  41   3      240.78      385.90    134.75 o 
   3  41   3      338.95      268.48    127.70 o 
   4  41   3      376.60      303.42     55.93 o 
   5  41   3      594.91      816.03     84.65 o 
  -6  42   3      238.35      305.69     57.66 o 
  -5  42   3       70.38       38.30     48.73 o 
  -4  42   3        1.82       13.92     37.66 o 
  -3  42   3      416.91      496.60     57.98 o 
  -2  42   3       28.08       69.81     49.90 o 
  -1  42   3       77.48      152.65    150.20 o 
   0  42   3     1633.37     2035.71    166.61 o 
   1  42   3       34.55       46.12     74.39 o 
   2  42   3      237.36      190.16    102.52 o 
   3  42   3      130.08      195.04    107.99 o 
   4  42   3        7.51       31.18     46.47 o 
   5  42   3        7.27      -14.53     41.70 o 
  -6  43   3       64.49       52.14     44.27 o 
  -5  43   3      156.89       94.73     50.55 o 
  -4  43   3      338.04      366.17     66.60 o 
  -3  43   3       70.61       89.82     34.45 o 
  -2  43   3       78.84      171.72     56.38 o 
  -1  43   3      393.31      469.18    131.84 o 
   0  43   3      564.96      794.24    115.67 o 
   1  43   3      726.91      801.90    162.97 o 
   2  43   3      279.97      264.39    112.88 o 
   3  43   3      400.14      605.70    163.64 o 
   4  43   3        8.46       91.19     76.07 o 
  -5  44   3        3.95      -22.83     44.77 o 
  -4  44   3       39.64        2.22     50.11 o 
  -3  44   3      319.78      334.72     62.02 o 
  -2  44   3      203.90      260.74     63.68 o 
  -1  44   3      266.85      471.27     82.24 o 
   0  44   3       37.62      227.71     63.47 o 
   1  44   3      214.66      296.78    111.15 o 
   2  44   3      273.15      204.69    108.62 o 
   3  44   3      728.30      729.94    183.34 o 
   4  44   3      388.33      596.15    165.16 o 
  -5  45   3       53.06       39.03     45.83 o 
  -4  45   3       35.31       -3.32     38.01 o 
  -3  45   3      138.76      275.87    146.73 o 
  -2  45   3        0.06       95.76     67.28 o 
  -1  45   3      117.02      254.53     67.19 o 
   0  45   3      502.65      718.68    104.00 o 
   1  45   3      205.40      472.79    139.02 o 
   2  45   3      103.52      231.51    111.55 o 
   3  45   3      133.46      324.58    129.66 o 
   4  45   3      166.27      350.34    141.88 o 
  -5  46   3       64.83       15.19     51.01 o 
  -4  46   3      238.86      234.84     78.41 o 
  -3  46   3      560.21      467.20    153.77 o 
  -2  46   3        1.80      161.59     77.40 o 
  -1  46   3      254.82      348.88    122.76 o 
   0  46   3        8.61      241.63     70.73 o 
   1  46   3       53.03      189.06     92.02 o 
   2  46   3       34.31      361.33    126.83 o 
   3  46   3       32.69      175.62    111.68 o 
   4  46   3       29.59      276.03    122.69 o 
  -4  47   3       21.32       17.60     56.49 o 
  -3  47   3        0.04        6.45    117.62 o 
  -2  47   3       39.82      134.38     56.01 o 
  -1  47   3      316.91      447.91    126.66 o 
   0  47   3       29.17      229.49     63.43 o 
   1  47   3      159.57      532.59    139.36 o 
   2  47   3        7.10       88.91     88.50 o 
   3  47   3        0.59      290.12    113.59 o 
  -4  48   3       18.07       57.90    113.75 o 
  -3  48   3        2.71       20.63    117.13 o 
  -2  48   3       37.12      203.75     55.93 o 
  -1  48   3        1.96      212.32     62.46 o 
   0  48   3       85.57      274.85     81.62 o 
   1  48   3       57.57      240.76    100.64 o 
   2  48   3       84.18      237.14    102.42 o 
   3  48   3       12.16      103.70     98.50 o 
  -4  49   3     1193.09     1472.91    252.56 o 
  -3  49   3      465.19      748.92    196.98 o 
  -2  49   3      286.51      414.00     86.68 o 
  -1  49   3      109.75      327.85     73.47 o 
   0  49   3      123.53      294.38     78.63 o 
   1  49   3      130.26      166.13     98.46 o 
   2  49   3      481.28      860.17    181.63 o 
   3  49   3       87.01      312.26    123.65 o 
  -3  50   3     1569.41     1832.38    272.19 o 
  -2  50   3      244.07      341.09    108.44 o 
  -1  50   3      812.73      914.80    173.41 o 
   0  50   3      221.76      453.04    116.86 o 
   1  50   3        8.22      297.54    107.26 o 
   2  50   3     1269.31     1789.13    259.47 o 
  -3  51   3      120.93      240.37    133.06 o 
  -2  51   3       54.93      268.87     67.44 o 
  -1  51   3       40.02      351.14     78.12 o 
   0  51   3      708.10      975.17    177.75 o 
   1  51   3        0.04      298.46     90.30 o 
   2  51   3      228.85      427.51    121.54 o 
  -2  52   3       90.05      409.66     74.39 o 
  -1  52   3      196.82      505.39     77.38 o 
   0  52   3      357.65      547.47    126.86 o 
   1  52   3       30.93      411.13    109.92 o 
  -1  53   3       34.86      594.97    123.51 o 
   0  53   3      313.94      713.66    128.29 o 
  -9   0   4       41.79      -71.83     35.91 o 
  -8   0   4      116.67       56.25     33.79 o 
  -7   0   4     3536.91     3584.72     94.23 o 
  -6   0   4      379.21      352.68     39.50 o 
  -5   0   4     3070.16     3312.53     86.34 o 
  -4   0   4     1341.77     1369.88     68.69 o 
  -3   0   4     6813.09     6339.86    132.52 o 
  -2   0   4    60441.74    59556.31    799.36 o 
  -1   0   4    33036.47    31572.17    315.68 o 
   0   0   4    11813.32    10685.06    224.82 o 
   1   0   4       27.96       46.39     17.94 o 
   2   0   4     6041.29     6169.23    164.64 o 
   3   0   4      520.02      619.82     54.04 o 
   4   0   4       27.50       90.36     43.71 o 
   5   0   4        9.76     -119.53     59.76 o 
   6   0   4      333.24      404.37    118.28 o 
   7   0   4      568.69      480.50    127.00 o 
   8   0   4       76.96       11.15     92.31 o 
  -9   1   4      153.74       87.46     60.41 o 
  -8   1   4      123.97      156.92     36.30 o 
  -7   1   4       16.66       29.23     14.58 o 
  -6   1   4       30.43       -9.72     14.66 o 
  -5   1   4      598.80      650.56     35.28 o 
  -4   1   4     2375.50     2320.40     63.43 o 
  -3   1   4    12362.10    11987.51    130.49 o 
  -2   1   4    15634.06    15276.54    144.05 o 
  -1   1   4    22310.65    21017.94    166.22 o 
   0   1   4      666.96      596.65     22.57 o 
   1   1   4       23.02       13.41     12.80 o 
   2   1   4      303.72      327.35     24.77 o 
   3   1   4      120.64      165.44     29.76 o 
   4   1   4      875.59      966.46     66.12 o 
   5   1   4      327.64      206.46     63.35 o 
   6   1   4        0.86      -93.11     48.92 o 
   7   1   4        1.40      -60.81     88.87 o 
   8   1   4       12.36       52.72     75.21 o 
  -9   2   4       18.63       -3.77     28.90 o 
  -8   2   4        0.00      -32.39     21.62 o 
  -7   2   4        0.15       19.24     13.70 o 
  -6   2   4        0.29       51.86     20.71 o 
  -5   2   4     1889.02     1993.98     54.73 o 
  -4   2   4     4931.69     5197.16     90.81 o 
  -3   2   4     3827.36     3788.36     82.71 o 
  -2   2   4   230680.91   226321.80   2222.21 o 
  -1   2   4     1964.28     1857.77     31.06 o 
   0   2   4       57.17       11.99      8.77 o 
   1   2   4      383.88      361.03     19.36 o 
   2   2   4     4812.50     4810.68     85.34 o 
   3   2   4      879.79     1176.09     46.40 o 
   4   2   4       60.20       51.61     35.82 o 
   5   2   4      569.25      478.57    190.00 o 
   6   2   4       64.99      -39.83     52.42 o 
   7   2   4      118.35       65.73     66.22 o 
   8   2   4      165.79      111.95     82.84 o 
  -9   3   4      319.11      228.26     58.12 o 
  -8   3   4       65.73       65.22     25.48 o 
  -7   3   4      249.98      251.81     24.78 o 
  -6   3   4     2955.70     3109.61     58.94 o 
  -5   3   4      478.69      462.78     29.62 o 
  -4   3   4     2758.73     2949.60     60.88 o 
  -3   3   4     3821.72     3587.51     61.10 o 
  -2   3   4    25991.22    26759.13    212.16 o 
  -1   3   4      729.95      703.71     19.82 o 
   0   3   4      194.39       60.58     11.07 o 
   1   3   4     4102.29     3323.00     58.92 o 
   2   3   4    10708.47    11243.89    135.95 o 
   3   3   4       13.02      -13.50     23.07 o 
   4   3   4       23.58       46.61     41.97 o 
   5   3   4     1421.64     1460.70    201.09 o 
   6   3   4      285.73      221.79    156.22 o 
   7   3   4      975.73     1040.82    124.12 o 
   8   3   4       52.28        0.70     66.32 o 
  -9   4   4       22.20       54.51     38.24 o 
  -8   4   4       11.91       42.66     25.89 o 
  -7   4   4     2738.04     2836.59     60.05 o 
  -6   4   4      994.51     1094.82     41.48 o 
  -5   4   4      523.36      562.63     30.69 o 
  -4   4   4       80.03      110.39     17.07 o 
  -3   4   4     3574.82     3647.09     61.40 o 
  -2   4   4   273692.59   272382.38   1910.91 o 
  -1   4   4     2430.03     2263.92     47.17 o 
   0   4   4      267.43      216.46     16.53 o 
   1   4   4        0.11       -3.33      6.26 o 
   2   4   4     2788.61     2996.69     80.32 o 
   3   4   4       92.24      112.76     32.49 o 
   4   4   4      679.31      649.44     66.88 o 
   5   4   4      666.28      609.22     87.79 o 
   6   4   4      139.07      196.84     71.68 o 
   7   4   4      447.28      362.51     85.27 o 
   8   4   4       93.14      100.68     72.35 o 
  -9   5   4       47.30       47.44     36.44 o 
  -8   5   4      147.48      137.20     30.01 o 
  -7   5   4     1302.36     1418.57     45.84 o 
  -6   5   4        1.75        6.82     13.38 o 
  -5   5   4      222.56      255.80     21.77 o 
  -4   5   4       23.24        8.58      9.14 o 
  -3   5   4     8222.53     7863.79     98.03 o 
  -2   5   4    58027.37    57250.34    458.32 o 
  -1   5   4     8168.58     7913.51     92.68 o 
   0   5   4     1285.17     1262.48     31.13 o 
   1   5   4       24.48       37.29      9.03 o 
   2   5   4      333.55      327.91     38.20 o 
   3   5   4      133.38      154.17     27.46 o 
   4   5   4       59.38       26.09     41.78 o 
   5   5   4      115.90       49.91     53.79 o 
   6   5   4      197.47      110.72     59.58 o 
   7   5   4        9.70      -35.93     59.13 o 
   8   5   4        1.27      -10.57     64.40 o 
  -9   6   4        0.06       13.45     41.48 o 
  -8   6   4      131.81      113.63     27.91 o 
  -7   6   4      406.00      378.93     28.65 o 
  -6   6   4      493.58      569.45     33.76 o 
  -5   6   4      349.18      349.24     26.86 o 
  -4   6   4       42.44       20.58     10.18 o 
  -3   6   4      165.84      184.14     15.52 o 
  -2   6   4     3817.49     3791.52     56.14 o 
  -1   6   4     2941.07     2842.41     49.83 o 
   0   6   4    32806.45    32201.20    281.26 o 
   1   6   4    13487.55    13647.52    143.65 o 
   2   6   4     1062.96     1288.78     45.05 o 
   3   6   4       15.68       22.17     17.59 o 
   4   6   4       16.11       10.55     23.80 o 
   5   6   4      911.68      967.93     98.81 o 
   6   6   4     1616.81     1416.91    127.78 o 
   7   6   4        4.32      -68.67     52.12 o 
   8   6   4      105.22       29.03     67.05 o 
  -9   7   4      220.44      266.16     59.64 o 
  -8   7   4      105.26      145.07     35.86 o 
  -7   7   4       67.89       30.54     16.89 o 
  -6   7   4      371.12      401.92     29.61 o 
  -5   7   4      228.08      211.63     21.97 o 
  -4   7   4       77.23       35.89     11.12 o 
  -3   7   4     2294.31     2426.97     41.12 o 
  -2   7   4     9052.76     8727.61     96.97 o 
  -1   7   4     1727.42     1571.25     34.01 o 
   0   7   4     4868.46     4804.01     67.94 o 
   1   7   4      385.69      362.08     17.52 o 
   2   7   4      438.36      430.24     35.42 o 
   3   7   4      456.31      430.37     40.39 o 
   4   7   4     1890.84     1936.69     73.26 o 
   5   7   4     3983.03     3911.49    130.27 o 
   6   7   4      893.70      993.96    110.79 o 
   7   7   4       34.27        1.32     55.61 o 
   8   7   4       26.61       36.02     65.55 o 
  -9   8   4       53.17       29.11     42.22 o 
  -8   8   4        0.01       12.35     24.60 o 
  -7   8   4      359.37      374.85     35.34 o 
  -6   8   4       47.64       44.35     15.03 o 
  -5   8   4     3845.73     3828.98     68.61 o 
  -4   8   4      350.86      343.43     21.21 o 
  -3   8   4     1453.21     1337.95     29.78 o 
  -2   8   4     1511.32     1510.81     32.34 o 
  -1   8   4     3963.84     4036.19     87.26 o 
   0   8   4      126.83       92.96     12.04 o 
   1   8   4       96.32       71.35     12.13 o 
   2   8   4     2921.32     3149.30     67.36 o 
   3   8   4      183.79      140.86     25.24 o 
   4   8   4      165.44      172.29     44.45 o 
   5   8   4      135.20      164.55     38.13 o 
   6   8   4       29.97      148.52    115.89 o 
   7   8   4       47.92      103.84     65.29 o 
   8   8   4       11.45      -10.56     59.50 o 
  -9   9   4        7.38      -24.07     32.64 o 
  -8   9   4       52.56       60.55     39.01 o 
  -7   9   4      554.97      523.24     39.59 o 
  -6   9   4      528.34      577.37     33.79 o 
  -5   9   4     2449.59     2515.26     54.45 o 
  -4   9   4      127.06      128.65     14.90 o 
  -3   9   4      138.89      141.57     13.54 o 
  -2   9   4     1074.32     1058.36     26.50 o 
  -1   9   4     6694.13     6825.28    117.72 o 
   0   9   4       62.36       46.59     10.55 o 
   1   9   4    22798.94    23217.75    247.84 o 
   2   9   4     6673.49     7035.30    115.51 o 
   3   9   4        2.07       34.47     15.52 o 
   4   9   4      434.91      336.20     43.45 o 
   5   9   4     4105.86     4087.55    171.53 o 
   6   9   4      126.37       20.70    155.28 o 
   7   9   4      630.15      541.97     96.18 o 
   8   9   4      158.29       21.27     67.16 o 
  -9  10   4       23.49      100.12     47.11 o 
  -8  10   4       12.89      -11.76     29.22 o 
  -7  10   4        1.75       14.92     19.79 o 
  -6  10   4        0.07        6.93     12.41 o 
  -5  10   4       15.09       26.91     12.26 o 
  -4  10   4      126.94       63.66     11.78 o 
  -3  10   4      575.27      593.50     26.22 o 
  -2  10   4     4115.34     4187.66     54.46 o 
  -1  10   4     1766.63     1829.17     38.45 o 
   0  10   4      867.06      839.36     25.77 o 
   1  10   4      702.02      637.35     27.02 o 
   2  10   4      364.32      429.00     32.73 o 
   3  10   4     1481.12     1334.17     53.10 o 
   4  10   4     4206.39     4183.41     97.47 o 
   5  10   4     2108.92     2145.25     85.85 o 
   6  10   4       69.83       37.93     50.53 o 
   7  10   4        5.32      -77.61     53.27 o 
   8  10   4      112.75       92.66     70.30 o 
  -9  11   4      543.08      562.11     78.00 o 
  -8  11   4       58.85        0.21     30.76 o 
  -7  11   4      128.36      160.90     32.92 o 
  -6  11   4      118.41      168.36     22.25 o 
  -5  11   4      581.18      600.34     32.56 o 
  -4  11   4       92.40       70.38     11.83 o 
  -3  11   4       98.68       81.24     10.61 o 
  -2  11   4     5200.52     5228.14     71.86 o 
  -1  11   4      962.58     1088.75     34.68 o 
   0  11   4      230.01      242.98     20.53 o 
   1  11   4       45.59       50.03     12.24 o 
   2  11   4        1.48      -11.08     14.83 o 
   3  11   4      353.45      393.49     35.91 o 
   4  11   4      108.02      100.79     28.81 o 
   5  11   4     1000.86     1107.57     65.50 o 
   6  11   4      978.75      937.90     82.01 o 
   7  11   4      143.08       97.77     64.00 o 
   8  11   4       31.72       79.77     67.99 o 
  -9  12   4        0.98       81.31     76.16 o 
  -8  12   4      189.33      225.68     51.71 o 
  -7  12   4     1409.16     1408.68     92.59 o 
  -6  12   4      921.80      973.92     45.05 o 
  -5  12   4     1502.66     1523.01     49.22 o 
  -4  12   4     3629.56     3672.83     54.94 o 
  -3  12   4      333.41      319.82     16.92 o 
  -2  12   4     1803.84     1868.84     54.99 o 
  -1  12   4     1541.94     1475.66     40.92 o 
   0  12   4      556.82      706.37     42.87 o 
   1  12   4    15063.37    15786.82    151.18 o 
   2  12   4     1639.46     1838.51     57.70 o 
   3  12   4     1673.75     1641.60     59.06 o 
   4  12   4       24.90       15.09     26.39 o 
   5  12   4     1716.27     1822.10     75.92 o 
   6  12   4      110.17      182.22     42.87 o 
   7  12   4       72.98      120.20     66.42 o 
   8  12   4       58.81      113.20     71.28 o 
  -9  13   4      353.66      414.34     75.76 o 
  -8  13   4      230.10      298.03     52.16 o 
  -7  13   4        2.50      -15.49     28.33 o 
  -6  13   4     1151.71     1234.25     50.79 o 
  -5  13   4      272.38      270.69     22.43 o 
  -4  13   4    10394.00    10830.41    132.99 o 
  -3  13   4     1893.38     1920.06     42.43 o 
  -2  13   4     1740.37     1842.18     49.98 o 
  -1  13   4     1854.49     1815.35    103.17 o 
   0  13   4      520.36      653.38     28.24 o 
   1  13   4     5443.11     5776.55     77.68 o 
   2  13   4       73.19       48.25     18.37 o 
   3  13   4      126.87      116.97     25.35 o 
   4  13   4      624.59      699.34     53.99 o 
   5  13   4      469.60      512.91     49.09 o 
   6  13   4       43.20      110.31     46.86 o 
   7  13   4      127.49      122.34     66.87 o 
   8  13   4       45.86       50.34    103.18 o 
  -9  14   4      877.95      830.18     96.74 o 
  -8  14   4     1233.96     1218.92     93.10 o 
  -7  14   4     1678.90     1803.29    104.76 o 
  -6  14   4      308.57      317.54     41.73 o 
  -5  14   4     1706.75     1811.99     55.03 o 
  -4  14   4      292.58      311.30     16.87 o 
  -3  14   4        0.82       15.37     10.37 o 
  -2  14   4      600.31      729.62     33.87 o 
  -1  14   4     2054.15     2257.69     62.10 o 
   0  14   4       84.71       94.46     14.18 o 
   1  14   4      148.75      183.98     19.50 o 
   2  14   4      291.12      363.29     35.45 o 
   3  14   4     1181.02     1252.01     50.47 o 
   4  14   4     1616.82     1567.65     86.51 o 
   5  14   4     6752.14     6657.98    135.05 o 
   6  14   4      608.93      566.87     71.22 o 
   7  14   4      204.29      125.55     68.91 o 
   8  14   4      133.66      -42.60    113.57 o 
  -9  15   4       37.51      -40.65     42.47 o 
  -8  15   4      202.26       81.26     38.05 o 
  -7  15   4      667.47      739.13     70.73 o 
  -6  15   4      826.08      856.73     64.92 o 
  -5  15   4       33.26       67.60     22.30 o 
  -4  15   4       28.81      106.44     24.74 o 
  -3  15   4      561.31      551.09     37.31 o 
  -2  15   4      732.63      743.13     46.10 o 
  -1  15   4     2513.10     2713.58     87.20 o 
   0  15   4     4823.12     5419.85     73.21 o 
   1  15   4     8587.66     9322.17    108.40 o 
   2  15   4      127.27      164.96     20.00 o 
   3  15   4      100.46       99.45     21.51 o 
   4  15   4        7.40       -4.14     22.45 o 
   5  15   4     1367.16     1544.61     79.39 o 
   6  15   4     1148.37     1165.04    121.10 o 
   7  15   4      317.47      348.95     82.81 o 
   8  15   4       88.49      -63.36    115.89 o 
  -9  16   4       21.37      -20.40     45.33 o 
  -8  16   4       22.83       20.84     35.61 o 
  -7  16   4      361.95      405.10     77.26 o 
  -6  16   4      287.69      419.43     48.27 o 
  -5  16   4     1235.26     1291.68    107.69 o 
  -4  16   4       13.68        6.58     12.05 o 
  -3  16   4     1980.61     1800.70     63.52 o 
  -2  16   4     1329.60     1416.16     54.09 o 
  -1  16   4       41.86       57.83     18.11 o 
   0  16   4     2222.07     2348.62     69.69 o 
   1  16   4        0.08       -3.94      9.16 o 
   2  16   4       14.48        3.93     15.86 o 
   3  16   4     3226.37     2951.67     70.30 o 
   4  16   4      777.89      741.61     53.50 o 
   5  16   4       17.57       72.27     71.89 o 
   6  16   4       37.22       28.64     46.41 o 
   7  16   4       18.25       95.77     62.87 o 
   8  16   4       63.97        7.87    120.48 o 
  -9  17   4      348.58      195.21     74.22 o 
  -8  17   4      213.64      234.23     60.09 o 
  -7  17   4      188.76      170.33     47.56 o 
  -6  17   4       73.35       74.56     26.60 o 
  -5  17   4      272.03      256.20     42.13 o 
  -4  17   4      941.47     1073.72     61.00 o 
  -3  17   4     2729.78     2864.02     82.05 o 
  -2  17   4      507.68      617.85     44.29 o 
  -1  17   4        0.98      -10.88     14.42 o 
   0  17   4      114.03      144.44     17.67 o 
   1  17   4        1.90        7.03     10.14 o 
   2  17   4       12.79       10.42     20.45 o 
   3  17   4     1403.43     1277.26     50.19 o 
   4  17   4       44.55       40.03     23.83 o 
   5  17   4      313.15      297.89     41.22 o 
   6  17   4       39.61       84.20     51.79 o 
   7  17   4       37.19       54.91     64.65 o 
  -9  18   4      238.77      147.89     49.49 o 
  -8  18   4      330.92      426.53     62.19 o 
  -7  18   4      541.87      602.82     77.27 o 
  -6  18   4      273.12      319.89     58.08 o 
  -5  18   4       30.38       23.34     23.07 o 
  -4  18   4      920.47      952.67     81.27 o 
  -3  18   4      111.11      122.02     22.92 o 
  -2  18   4      861.19      951.91     47.50 o 
  -1  18   4      163.32      171.43     26.18 o 
   0  18   4     5371.27     5527.38     78.02 o 
   1  18   4     7279.46     7309.21    114.13 o 
   2  18   4      778.77      732.42     29.71 o 
   3  18   4      430.20      427.00     35.66 o 
   4  18   4        2.03        7.26     19.72 o 
   5  18   4      493.19      636.70     61.72 o 
   6  18   4       12.24       16.70     32.35 o 
   7  18   4       71.89       70.20     83.69 o 
  -9  19   4        2.27        3.47     39.17 o 
  -8  19   4        0.85       12.40     32.06 o 
  -7  19   4      103.57      157.43     49.26 o 
  -6  19   4      124.49      167.19     54.48 o 
  -5  19   4       74.19       64.07     27.29 o 
  -4  19   4      621.44      616.84     50.44 o 
  -3  19   4     8063.73     7984.98    148.44 o 
  -2  19   4        7.82        5.42     14.03 o 
  -1  19   4     2338.40     2708.61     73.81 o 
   0  19   4     2886.80     2725.04     54.02 o 
   1  19   4      577.07      612.22     30.56 o 
   2  19   4     1509.04     1591.72     41.23 o 
   3  19   4       25.17        4.60     22.49 o 
   4  19   4     1301.99     1323.04     58.71 o 
   5  19   4     2550.69     2586.08     98.06 o 
   6  19   4      367.04      377.14     53.72 o 
   7  19   4       17.94      -67.76     50.29 o 
  -9  20   4      168.61      110.51     53.05 o 
  -8  20   4      414.28      527.46     71.34 o 
  -7  20   4       65.84       72.33     40.86 o 
  -6  20   4       20.74       40.54     33.60 o 
  -5  20   4        3.39       35.60     22.74 o 
  -4  20   4      189.58      261.26     38.17 o 
  -3  20   4        2.65       15.31     33.47 o 
  -2  20   4       12.40       48.63     18.76 o 
  -1  20   4      195.98      288.27     32.83 o 
   0  20   4      311.89      294.70     23.88 o 
   1  20   4       69.56       79.34     18.62 o 
   2  20   4        0.42       47.95     33.62 o 
   3  20   4     9562.87     8726.60    129.07 o 
   4  20   4      480.54      513.32     41.59 o 
   5  20   4      170.62      209.64     48.37 o 
   6  20   4        2.43       10.02     42.50 o 
   7  20   4      123.23      153.54     96.50 o 
  -9  21   4        0.00        7.97     57.04 o 
  -8  21   4       73.01       -2.31     34.27 o 
  -7  21   4     1517.70     1691.35    183.61 o 
  -6  21   4       97.77       34.66     47.16 o 
  -5  21   4      543.24      609.37     63.69 o 
  -4  21   4        7.78       34.39     19.32 o 
  -3  21   4      150.26       93.37     28.14 o 
  -2  21   4      345.88      350.88     40.06 o 
  -1  21   4      208.40      169.93     18.95 o 
   0  21   4     2205.45     1929.94     47.38 o 
   1  21   4     7708.31     7674.32     95.53 o 
   2  21   4      503.66      568.25     30.70 o 
   3  21   4     8507.27     7998.90    125.40 o 
   4  21   4      315.33      247.83     31.07 o 
   5  21   4       73.91       80.15     52.46 o 
   6  21   4       17.03       89.35     70.51 o 
   7  21   4     1360.45     1553.12    161.45 o 
  -9  22   4      734.60      779.68     88.71 o 
  -8  22   4      146.97       91.03     64.57 o 
  -7  22   4      205.85      306.42     60.10 o 
  -6  22   4      482.00      506.21     69.95 o 
  -5  22   4      582.28      503.55     57.66 o 
  -4  22   4       93.83      181.69     32.44 o 
  -3  22   4      158.58      163.10     31.31 o 
  -2  22   4     2137.62     2502.76     79.32 o 
  -1  22   4       35.29       17.26      9.96 o 
   0  22   4      110.52       50.44     15.93 o 
   1  22   4      133.52      121.57     17.80 o 
   2  22   4       70.57       67.82     16.14 o 
   3  22   4    10316.07     9692.92    140.14 o 
   4  22   4       20.20        6.64     28.49 o 
   5  22   4       77.25      148.58     39.11 o 
   6  22   4       40.49       11.87     60.06 o 
   7  22   4      241.02      270.53     89.47 o 
  -9  23   4      238.56      108.50     54.28 o 
  -8  23   4        0.51       10.65     37.31 o 
  -7  23   4       30.81       10.43     43.13 o 
  -6  23   4       19.03       56.29     39.36 o 
  -5  23   4      315.40      313.92     62.91 o 
  -4  23   4      265.56      316.29     41.23 o 
  -3  23   4     3421.75     3399.85    112.61 o 
  -2  23   4      235.89      181.12     30.84 o 
  -1  23   4     3584.10     3468.46     58.42 o 
   0  23   4      106.08      154.46     18.13 o 
   1  23   4      472.38      477.04     30.35 o 
   2  23   4     1891.98     1800.28     46.92 o 
   3  23   4      278.78      241.65     49.09 o 
   4  23   4     1194.86     1148.80     65.85 o 
   5  23   4       99.86       64.54     51.46 o 
   6  23   4       24.63      -18.27     42.72 o 
   7  23   4       29.08       26.64     59.26 o 
  -8  24   4      328.68      308.08     61.84 o 
  -7  24   4      118.25      146.49     52.60 o 
  -6  24   4       90.29       75.64     37.22 o 
  -5  24   4      611.53      651.20     69.11 o 
  -4  24   4      714.57      714.20     60.77 o 
  -3  24   4      203.06      210.91     34.04 o 
  -2  24   4      259.24      305.16     38.09 o 
  -1  24   4     3257.83     3339.80     66.90 o 
   0  24   4      862.26      971.42     34.09 o 
   1  24   4        9.19       18.76     13.85 o 
   2  24   4     1456.21     1341.59     49.73 o 
   3  24   4     2832.48     2646.21     70.61 o 
   4  24   4      297.33      295.40     54.50 o 
   5  24   4       46.03       50.03     44.69 o 
   6  24   4      374.64      468.85     83.55 o 
   7  24   4      104.05      112.55     63.15 o 
  -8  25   4      168.36      236.07     57.44 o 
  -7  25   4       48.05       36.47     36.23 o 
  -6  25   4       87.55       60.14     36.63 o 
  -5  25   4       10.51       30.89     28.71 o 
  -4  25   4      398.60      368.78     46.93 o 
  -3  25   4        7.46       53.49     28.41 o 
  -2  25   4      229.87      170.99     32.57 o 
  -1  25   4       35.51       28.22     14.15 o 
   0  25   4      114.46       67.41     15.17 o 
   1  25   4        0.70       11.68     15.21 o 
   2  25   4      661.55      641.63     47.34 o 
   3  25   4      271.28      185.69     27.33 o 
   4  25   4        2.20       50.33     30.51 o 
   5  25   4        0.64        1.97     52.99 o 
   6  25   4      118.47       97.42     61.21 o 
   7  25   4        3.59       29.81     64.44 o 
  -8  26   4        0.01       25.42     41.43 o 
  -7  26   4       53.26       68.06     47.54 o 
  -6  26   4      257.76      353.68     68.40 o 
  -5  26   4       60.46       57.07     31.97 o 
  -4  26   4      932.01      802.34     79.28 o 
  -3  26   4       88.17       95.89     27.15 o 
  -2  26   4      261.89      303.92     41.50 o 
  -1  26   4        4.04       -0.97     20.17 o 
   0  26   4      680.10      719.12     32.96 o 
   1  26   4      237.52      267.24     25.18 o 
   2  26   4       16.05       -7.63     26.48 o 
   3  26   4     2309.30     2350.14     76.22 o 
   4  26   4      200.22      181.34     43.33 o 
   5  26   4       23.23       85.65     49.01 o 
   6  26   4      446.01      472.21     80.39 o 
   7  26   4       19.97      -21.36     60.85 o 
  -8  27   4        0.03       26.64     38.58 o 
  -7  27   4        1.59        8.56     37.39 o 
  -6  27   4      237.35      313.97     64.00 o 
  -5  27   4      520.21      568.85     66.16 o 
  -4  27   4      820.41      820.90     65.71 o 
  -3  27   4       42.26       74.55     27.67 o 
  -2  27   4      260.29      156.83     34.48 o 
  -1  27   4     1702.20     1601.84     69.67 o 
   0  27   4     4930.41     4685.75     73.56 o 
   1  27   4      213.13      249.81     33.06 o 
   2  27   4      448.11      413.52     35.22 o 
   3  27   4     1836.52     1783.88     68.64 o 
   4  27   4        0.38       -6.98     23.55 o 
   5  27   4        0.22       58.32     49.48 o 
   6  27   4       25.44       80.92     51.13 o 
   7  27   4     1191.37     1320.84    183.95 o 
  -8  28   4      191.39      188.25     57.45 o 
  -7  28   4       40.31        2.11     38.69 o 
  -6  28   4      121.24       71.15     43.51 o 
  -5  28   4      361.25      339.35    115.68 o 
  -4  28   4      650.28      587.47     65.95 o 
  -3  28   4        4.91       -3.70     22.56 o 
  -2  28   4      143.78       98.93     33.47 o 
  -1  28   4      367.97      416.82     46.54 o 
   0  28   4        0.01       -3.14     19.35 o 
   1  28   4      134.13      170.71     29.36 o 
   2  28   4        0.00       10.55     20.96 o 
   3  28   4     3766.06     3713.01    113.20 o 
   4  28   4     1804.75     1726.23    133.13 o 
   5  28   4      211.19      228.64     61.15 o 
   6  28   4       11.96       44.63     56.27 o 
   7  28   4       90.90       64.40     68.51 o 
  -8  29   4        0.11       33.70     40.96 o 
  -7  29   4      488.52      539.19     92.16 o 
  -6  29   4      526.69      453.83     95.68 o 
  -5  29   4        0.04       -5.27     37.11 o 
  -4  29   4     1861.48     1725.05    186.86 o 
  -3  29   4     1562.33     1492.94     90.62 o 
  -2  29   4     2678.57     2673.21     94.51 o 
  -1  29   4       19.99       33.84     24.99 o 
   0  29   4      971.35     1089.58     40.08 o 
   1  29   4     1925.08     1743.57     51.08 o 
   2  29   4      243.73      239.99     29.07 o 
   3  29   4     1396.78     1369.98     83.68 o 
   4  29   4        0.01       -4.14     26.48 o 
   5  29   4        2.94       -0.51     40.93 o 
   6  29   4       21.34       -0.30     49.53 o 
  -8  30   4       70.93       45.28     46.24 o 
  -7  30   4       72.46      -20.57     44.82 o 
  -6  30   4      417.94      315.67     88.26 o 
  -5  30   4      361.22      368.81     64.41 o 
  -4  30   4      737.85      611.20     77.63 o 
  -3  30   4       45.18       94.10     29.45 o 
  -2  30   4       62.24       23.28     25.75 o 
  -1  30   4       30.37      -14.57     26.54 o 
   0  30   4     9609.02     9028.44    141.32 o 
   1  30   4       21.27       70.45     28.98 o 
   2  30   4      343.21      332.76     35.25 o 
   3  30   4       71.09       40.37     31.18 o 
   4  30   4      227.48      159.25     46.82 o 
   5  30   4       81.66       82.54     49.53 o 
   6  30   4       66.34       18.89     78.69 o 
  -8  31   4       31.98       43.08     45.40 o 
  -7  31   4       21.18       19.77     45.70 o 
  -6  31   4       98.96       64.59     45.93 o 
  -5  31   4      630.48      593.41     76.44 o 
  -4  31   4     4817.81     4076.19    140.50 o 
  -3  31   4     1151.39     1115.19     77.52 o 
  -2  31   4      901.55      895.28     69.13 o 
  -1  31   4     1415.13     1523.28     77.31 o 
   0  31   4      963.23      886.88     66.52 o 
   1  31   4     3043.60     2831.55     63.62 o 
   2  31   4     2798.70     2537.88     88.78 o 
   3  31   4      346.62      316.96     47.62 o 
   4  31   4       10.72       19.39     34.43 o 
   5  31   4       30.79       72.85     49.47 o 
   6  31   4       41.58       86.47     80.60 o 
  -8  32   4      174.25      160.65     82.98 o 
  -7  32   4      239.89      203.27     62.49 o 
  -6  32   4        1.24        8.56     37.07 o 
  -5  32   4        2.03       -9.50     28.99 o 
  -4  32   4      618.17      493.30     62.27 o 
  -3  32   4      679.31      681.04     63.88 o 
  -2  32   4       22.01       59.36     27.59 o 
  -1  32   4     2042.46     1834.29     83.64 o 
   0  32   4       62.82       92.60     28.65 o 
   1  32   4        1.60       61.69     15.29 o 
   2  32   4      377.76      356.48     74.93 o 
   3  32   4     2704.97     2548.01     99.42 o 
   4  32   4       12.72      -14.67     26.88 o 
   5  32   4      294.43      153.99     66.99 o 
   6  32   4      137.89      144.07     67.13 o 
  -7  33   4      105.80       72.12     50.50 o 
  -6  33   4      264.97      240.31     78.37 o 
  -5  33   4      385.13      451.77     71.26 o 
  -4  33   4       80.44       80.23     35.39 o 
  -3  33   4       33.01       23.40     23.90 o 
  -2  33   4        1.60       23.74     35.24 o 
  -1  33   4      426.16      370.90     47.32 o 
   0  33   4      821.28      788.11     63.58 o 
   1  33   4     4058.40     3891.60     81.03 o 
   2  33   4      555.93      562.84     54.55 o 
   3  33   4      421.13      388.92     52.57 o 
   4  33   4       60.33       90.11     38.70 o 
   5  33   4      199.20      177.93     57.94 o 
   6  33   4        5.07       70.42    119.79 o 
  -7  34   4      117.32       71.25     50.06 o 
  -6  34   4      212.30      169.65     56.78 o 
  -5  34   4        8.32       -6.70     34.97 o 
  -4  34   4      345.14      343.74     58.34 o 
  -3  34   4      184.11      127.59     37.82 o 
  -2  34   4     1364.49     1248.45     94.18 o 
  -1  34   4       33.91        7.40     24.16 o 
   0  34   4     2753.30     2425.76     89.21 o 
   1  34   4     2464.26     2625.90     99.71 o 
   2  34   4      160.90      143.51     32.72 o 
   3  34   4      380.06      347.43     62.36 o 
   4  34   4       11.65       23.39     32.64 o 
   5  34   4       28.66       13.23     47.61 o 
   6  34   4      187.06      261.25    110.14 o 
  -7  35   4       21.23       22.69     43.81 o 
  -6  35   4        1.13      -56.31     47.23 o 
  -5  35   4       17.86       13.62     40.83 o 
  -4  35   4       63.65      114.81     65.07 o 
  -3  35   4     1059.91      997.39     77.83 o 
  -2  35   4      165.44      112.00     34.60 o 
  -1  35   4      129.49      102.77     30.22 o 
   0  35   4      294.23      343.95     58.92 o 
   1  35   4      591.32      653.63    155.37 o 
   2  35   4      237.11      211.34     39.49 o 
   3  35   4     1390.24     1451.51     91.78 o 
   4  35   4        1.08       24.16     34.03 o 
   5  35   4       76.65       89.45     54.58 o 
   6  35   4      117.70      209.63     66.02 o 
  -7  36   4       64.36       66.22     43.21 o 
  -6  36   4       24.40        8.75     41.64 o 
  -5  36   4      100.96       32.65     40.59 o 
  -4  36   4        2.88       41.87     36.83 o 
  -3  36   4       52.21       50.20     31.65 o 
  -2  36   4      387.13      395.78     52.66 o 
  -1  36   4      164.19      224.26     39.19 o 
   0  36   4     1440.02     1360.23    100.96 o 
   1  36   4       69.65      201.66     84.70 o 
   2  36   4       35.00       43.89     29.00 o 
   3  36   4       20.49       19.46     30.16 o 
   4  36   4        1.92       29.90     34.81 o 
   5  36   4        1.92       37.64     45.28 o 
   6  36   4        0.01      140.90    116.29 o 
  -7  37   4      210.09      236.61     61.20 o 
  -6  37   4      122.02      103.66     45.59 o 
  -5  37   4      418.52      200.49     54.66 o 
  -4  37   4      135.70      125.97     41.22 o 
  -3  37   4       15.97       -5.68     63.65 o 
  -2  37   4       45.67       25.02     26.83 o 
  -1  37   4       17.23       30.59     49.63 o 
   0  37   4     1151.60      956.78    112.54 o 
   1  37   4       80.57       14.01     81.82 o 
   2  37   4       12.29       39.29     35.57 o 
   3  37   4       43.17      145.17     40.93 o 
   4  37   4        0.32       25.28     35.16 o 
   5  37   4      280.14      296.07     71.61 o 
  -7  38   4        2.18       -5.08     53.05 o 
  -6  38   4       29.54       42.81     49.51 o 
  -5  38   4       36.12        6.31     42.12 o 
  -4  38   4      869.92      974.84     92.34 o 
  -3  38   4        1.65        3.25     28.76 o 
  -2  38   4       83.23      113.41     50.46 o 
  -1  38   4      134.66      219.38     42.12 o 
   0  38   4        6.49      107.58     57.49 o 
   1  38   4       38.75      -17.47     76.35 o 
   2  38   4      234.57      341.39    129.90 o 
   3  38   4      523.29      600.91     64.61 o 
   4  38   4     1039.34     1097.27    129.07 o 
   5  38   4        2.85       77.23     66.91 o 
  -6  39   4      798.55      821.76    186.27 o 
  -5  39   4     2386.27     2431.87    174.82 o 
  -4  39   4      653.10      646.33    130.65 o 
  -3  39   4       75.24      128.49     42.93 o 
  -2  39   4       96.50       22.03     45.05 o 
  -1  39   4       99.42      157.49     37.32 o 
   0  39   4     2616.61     2469.52    241.25 o 
   1  39   4      367.58      167.30     95.83 o 
   2  39   4      117.80      116.65     99.56 o 
   3  39   4      815.95      886.93     76.40 o 
   4  39   4      464.58      506.48     80.67 o 
   5  39   4        0.37       65.60     97.13 o 
  -6  40   4       75.90       39.26     51.59 o 
  -5  40   4      822.82      873.59     98.05 o 
  -4  40   4       13.98      -14.33     36.31 o 
  -3  40   4      159.97      152.86     43.47 o 
  -2  40   4      167.13      111.98     44.27 o 
  -1  40   4       18.12      110.31     55.02 o 
   0  40   4     1742.02     1979.71    271.72 o 
   1  40   4       19.52       17.97     84.63 o 
   2  40   4      176.24      184.13    100.94 o 
   3  40   4       46.94       79.44     55.36 o 
   4  40   4      144.67      166.29     58.84 o 
   5  40   4      333.66      408.54     96.02 o 
  -6  41   4        1.16      -15.28     40.08 o 
  -5  41   4        0.10       20.67     60.80 o 
  -4  41   4      264.03      259.88     83.83 o 
  -3  41   4       10.94       62.67     37.85 o 
  -2  41   4      487.08      391.93     80.81 o 
  -1  41   4      326.14      309.43    186.83 o 
   0  41   4      599.92      542.13     94.63 o 
   1  41   4       50.59       86.25     88.35 o 
   2  41   4       27.12       78.22     94.16 o 
   3  41   4        8.18      124.94    109.40 o 
   4  41   4      792.04      880.97    150.85 o 
   5  41   4      276.03      268.97     68.93 o 
  -6  42   4        2.24      -16.42     46.77 o 
  -5  42   4      122.00       54.14     48.57 o 
  -4  42   4       51.79       47.96     46.28 o 
  -3  42   4        0.12       67.11     39.65 o 
  -2  42   4       48.11       96.42     43.25 o 
  -1  42   4       43.87       72.15     53.18 o 
   0  42   4      426.78      519.34     86.29 o 
   1  42   4      319.85      282.41    111.22 o 
   2  42   4      422.61      920.15    179.90 o 
   3  42   4       45.33      114.36    106.15 o 
   4  42   4       73.98      148.33     57.39 o 
  -6  43   4      125.52       73.14     53.27 o 
  -5  43   4      309.03      179.27     56.37 o 
  -4  43   4       71.16       30.54     45.46 o 
  -3  43   4      400.54      350.06     62.74 o 
  -2  43   4       24.10       68.29    116.69 o 
  -1  43   4       31.02      175.76     59.18 o 
   0  43   4       14.28      146.98     54.43 o 
   1  43   4       48.41      229.29     94.10 o 
   2  43   4        2.60       79.66     88.47 o 
   3  43   4      156.47      270.07    120.05 o 
   4  43   4       18.75      233.27    107.92 o 
  -5  44   4       33.65      -12.74     43.11 o 
  -4  44   4      507.69      475.77    125.79 o 
  -3  44   4       20.72      115.91     54.33 o 
  -2  44   4     1453.39     1621.04    149.20 o 
  -1  44   4        8.86       81.76     52.94 o 
   0  44   4      636.64      718.58    103.10 o 
   1  44   4        0.67       19.78     70.92 o 
   2  44   4       27.53      218.66     97.19 o 
   3  44   4      414.29      598.94    166.54 o 
   4  44   4        7.66      179.81     87.97 o 
  -5  45   4       27.23       16.91     63.16 o 
  -4  45   4      185.07      226.85     61.08 o 
  -3  45   4      431.29      607.00    119.97 o 
  -2  45   4        1.11      124.66     53.90 o 
  -1  45   4       72.93      153.50     58.11 o 
   0  45   4        2.37       73.16     50.86 o 
   1  45   4       75.33      336.18    115.75 o 
   2  45   4      102.29      213.79     94.07 o 
   3  45   4       84.86      344.77    125.54 o 
   4  45   4        0.04      291.15    116.57 o 
  -5  46   4      301.66      170.38     63.70 o 
  -4  46   4      288.62      199.87     59.31 o 
  -3  46   4       41.68      166.41     60.91 o 
  -2  46   4       54.57      178.94     86.88 o 
  -1  46   4        0.12      316.10     75.27 o 
   0  46   4       33.00      156.35     55.25 o 
   1  46   4       69.95      257.38    102.76 o 
   2  46   4      135.58      294.57    118.24 o 
   3  46   4       42.33      145.85     98.67 o 
  -5  47   4       33.99      -12.75     48.34 o 
  -4  47   4      113.60       67.07     65.45 o 
  -3  47   4       62.03      116.95     56.73 o 
  -2  47   4       89.12      268.52     69.90 o 
  -1  47   4     1084.18     1351.01    143.99 o 
   0  47   4       96.40      128.97     67.32 o 
   1  47   4      160.98      175.94     97.14 o 
   2  47   4       81.88      207.84     95.53 o 
   3  47   4        9.79      265.00    107.34 o 
  -4  48   4      292.86      317.11    161.11 o 
  -3  48   4        3.82       83.46    120.52 o 
  -2  48   4      217.37      309.98     75.05 o 
  -1  48   4      283.98      455.08     86.28 o 
   0  48   4      215.01      325.93    116.57 o 
   1  48   4       70.86      173.70     89.93 o 
   2  48   4      316.38      683.15    151.81 o 
   3  48   4       38.84      245.02    105.81 o 
  -4  49   4      362.22       71.92    143.19 o 
  -3  49   4      159.46      208.91    146.67 o 
  -2  49   4       67.40      213.19     60.62 o 
  -1  49   4      237.89      539.65     94.66 o 
   0  49   4       28.48      225.08     83.13 o 
   1  49   4       34.73      165.03     83.76 o 
  -3  50   4      103.82       -3.41    115.46 o 
  -2  50   4      864.48     1305.48    165.14 o 
  -1  50   4      892.75     1230.37    220.47 o 
   0  50   4       46.06      209.06     83.27 o 
   1  50   4       45.60      208.71     92.68 o 
   2  50   4      844.56      900.04    179.47 o 
  -3  51   4       33.83      283.19    148.21 o 
  -2  51   4        0.00      166.91     78.66 o 
  -1  51   4        8.51      331.35     87.82 o 
   0  51   4      300.57      805.55    156.62 o 
   1  51   4       39.01      306.27     99.68 o 
  -2  52   4      112.02      341.51     74.01 o 
  -1  52   4       42.50      338.31     70.76 o 
   0  52   4       29.95      286.03     85.84 o 
   1  52   4      189.75      421.16    114.73 o 
  -1  53   4      127.24      607.62    103.15 o 
   0  53   4      409.99      545.92    122.67 o 
 -10   1   5        2.48      -84.30     42.15 o 
  -9   1   5        1.70      -24.55     22.97 o 
  -8   1   5       45.14       72.09     22.42 o 
  -7   1   5      150.88      111.39     18.82 o 
  -6   1   5       37.32       19.21     13.40 o 
  -5   1   5     1528.04     1623.44     59.51 o 
  -4   1   5    18277.21    19177.47    198.45 o 
  -3   1   5      101.04       93.40     13.72 o 
  -2   1   5      102.11       84.18     11.58 o 
  -1   1   5      368.13      328.57     18.61 o 
   0   1   5      113.02       86.70     13.30 o 
   1   1   5       71.48       55.18     12.19 o 
   2   1   5      172.81      152.90     24.81 o 
   3   1   5     1207.97     1245.66     52.12 o 
   4   1   5      184.93      236.06    151.17 o 
   5   1   5      239.12      203.02     67.69 o 
   6   1   5      102.65       99.77     67.45 o 
   7   1   5       20.51       68.81     85.00 o 
   8   1   5      147.33       74.51     70.75 o 
 -10   2   5       18.80      -48.44     46.98 o 
  -9   2   5       64.14       52.40     32.27 o 
  -8   2   5       83.86       38.35     21.36 o 
  -7   2   5      132.90      167.69     21.06 o 
  -6   2   5       12.90        7.53     12.60 o 
  -5   2   5     1008.04     1109.18     47.03 o 
  -4   2   5     1500.84     1687.52     46.52 o 
  -3   2   5     1191.42     1250.14     62.24 o 
  -2   2   5     1429.97     1275.94     32.01 o 
  -1   2   5      362.56      354.72     19.26 o 
   0   2   5     4131.99     3943.76     61.19 o 
   1   2   5        0.04      -21.62     14.41 o 
   2   2   5       58.89       57.59     14.00 o 
   3   2   5     2242.88     2207.37     56.62 o 
   4   2   5      338.20      483.53    156.94 o 
   5   2   5      202.38      278.01    107.93 o 
   6   2   5       43.93      177.39     71.79 o 
   7   2   5      165.43      142.40     96.67 o 
   8   2   5       27.65      129.84     75.36 o 
 -10   3   5       28.90      -19.50     43.13 o 
  -9   3   5       16.81       15.92     24.95 o 
  -8   3   5       11.15      -10.18     18.26 o 
  -7   3   5      436.72      421.45     29.62 o 
  -6   3   5      174.39      201.70     28.41 o 
  -5   3   5      532.44      628.10     37.32 o 
  -4   3   5       90.46      100.60     15.86 o 
  -3   3   5       72.50       60.65     11.76 o 
  -2   3   5      194.59      232.35     17.24 o 
  -1   3   5     1188.46     1164.67     29.06 o 
   0   3   5    23042.20    22130.66    194.54 o 
   1   3   5    44282.59    44147.36    384.33 o 
   2   3   5     1307.02     1428.16     39.92 o 
   3   3   5      990.34     1061.47     38.14 o 
   4   3   5       63.20      128.68     45.82 o 
   5   3   5     1649.12     1495.64    122.74 o 
   6   3   5      255.85      290.45    138.17 o 
   7   3   5       57.32       53.05     82.28 o 
   8   3   5       44.46       50.29    136.07 o 
 -10   4   5       34.59      -53.53     54.23 o 
  -9   4   5      168.65       80.21     33.37 o 
  -8   4   5       45.46       45.73     19.82 o 
  -7   4   5      503.02      544.81     45.18 o 
  -6   4   5       24.03       12.69     14.29 o 
  -5   4   5       69.96       30.52     13.27 o 
  -4   4   5       25.30       56.37     13.44 o 
  -3   4   5     1783.00     1709.08     41.55 o 
  -2   4   5        1.71       13.99      7.69 o 
  -1   4   5     2094.98     1964.57     37.70 o 
   0   4   5     2525.08     2412.30     43.63 o 
   1   4   5       42.19       35.52     12.31 o 
   2   4   5        0.84       -0.92      9.38 o 
   3   4   5     2938.99     2643.63     88.92 o 
   4   4   5      842.08      861.17     67.67 o 
   5   4   5     4609.71     4227.11    173.26 o 
   6   4   5      740.79      815.88    107.86 o 
   7   4   5        4.87      -22.88     61.54 o 
   8   4   5        3.33      -21.42     62.22 o 
 -10   5   5       90.05       91.83     48.85 o 
  -9   5   5        0.02       -0.79     34.79 o 
  -8   5   5        0.99      -26.25     18.14 o 
  -7   5   5       13.65        0.79     12.82 o 
  -6   5   5      120.59       96.61     20.24 o 
  -5   5   5     2118.20     2135.21     56.23 o 
  -4   5   5    11583.44    12125.49    133.35 o 
  -3   5   5     4179.58     4121.33     66.33 o 
  -2   5   5        2.44        4.81      7.37 o 
  -1   5   5     3463.26     3083.95     65.15 o 
   0   5   5      265.24      240.89     19.83 o 
   1   5   5       13.30        8.21     10.71 o 
   2   5   5      551.58      598.62     41.41 o 
   3   5   5      393.05      507.93     50.04 o 
   4   5   5      113.49      154.30     44.27 o 
   5   5   5     1391.17     1288.90    117.05 o 
   6   5   5      627.80      644.32     97.63 o 
   7   5   5        2.53      -10.59     59.27 o 
   8   5   5       21.73      136.93     77.70 o 
  -9   6   5       89.19       37.60     40.64 o 
  -8   6   5       22.23       21.86     20.74 o 
  -7   6   5     1093.52     1266.20     46.09 o 
  -6   6   5       74.55       52.79     15.35 o 
  -5   6   5      309.97      296.54     26.51 o 
  -4   6   5     7665.70     7980.00    101.55 o 
  -3   6   5      297.79      333.00     22.16 o 
  -2   6   5     7193.50     7238.17    103.74 o 
  -1   6   5     3948.27     3595.80     56.68 o 
   0   6   5    10297.53     9477.66    109.89 o 
   1   6   5    22754.78    21501.89    208.52 o 
   2   6   5     5149.04     5577.45    105.41 o 
   3   6   5       45.47       66.62     34.02 o 
   4   6   5      867.54      851.58    155.98 o 
   5   6   5      642.41      512.90    139.81 o 
   6   6   5      276.30      416.60     98.40 o 
   7   6   5       45.80      -24.71     60.46 o 
   8   6   5        8.49       40.54     67.01 o 
  -9   7   5      369.59      379.56     64.73 o 
  -8   7   5      343.87      300.49     38.77 o 
  -7   7   5       89.05      117.27     18.87 o 
  -6   7   5       55.84       49.35     15.87 o 
  -5   7   5     2586.29     2839.93     64.06 o 
  -4   7   5        0.52      -10.82     16.21 o 
  -3   7   5     2948.89     2903.96     51.61 o 
  -2   7   5     9494.89     9806.63    118.42 o 
  -1   7   5     2566.16     2390.62     50.62 o 
   0   7   5     2170.82     2069.26     51.78 o 
   1   7   5      206.93      203.64     16.66 o 
   2   7   5       39.41       53.15     22.51 o 
   3   7   5       24.61       58.16     27.31 o 
   4   7   5      181.88      145.60     55.80 o 
   5   7   5     4030.29     3668.31    160.83 o 
   6   7   5       77.93       -1.58     55.41 o 
   7   7   5       24.65      -58.14     55.56 o 
   8   7   5       72.17       90.24     73.09 o 
  -9   8   5       47.25       82.62     44.58 o 
  -8   8   5       79.41      111.91     37.60 o 
  -7   8   5       47.43      100.67     34.57 o 
  -6   8   5      912.82     1011.03     42.67 o 
  -5   8   5        0.20       10.02     11.78 o 
  -4   8   5     1377.64     1429.61     43.25 o 
  -3   8   5     1430.03     1446.22     31.93 o 
  -2   8   5       28.45       25.16      8.68 o 
  -1   8   5     3146.02     2974.77     48.54 o 
   0   8   5     1816.91     1703.24     35.71 o 
   1   8   5      472.74      487.49     20.20 o 
   2   8   5      856.77      938.78     50.61 o 
   3   8   5       39.63       94.06     32.80 o 
   4   8   5      194.20      208.82     60.37 o 
   5   8   5      975.69      932.72    102.35 o 
   6   8   5      814.11      585.97     98.07 o 
   7   8   5       17.39       20.52     58.26 o 
   8   8   5       89.91       12.84    149.79 o 
  -9   9   5      393.53      301.32     59.07 o 
  -8   9   5      258.28      181.49     45.16 o 
  -7   9   5      310.17      281.75     27.33 o 
  -6   9   5        3.06       24.97     13.55 o 
  -5   9   5      207.11      176.50     19.59 o 
  -4   9   5     1083.76     1117.62     39.88 o 
  -3   9   5      109.46      113.15     14.28 o 
  -2   9   5       60.66       38.66     10.83 o 
  -1   9   5      234.65      261.68     16.51 o 
   0   9   5    10084.31     9231.53     99.43 o 
   1   9   5     9945.65     9449.57    113.46 o 
   2   9   5      984.45      969.79     51.98 o 
   3   9   5       38.38        5.93     26.38 o 
   4   9   5      660.74      679.63     60.11 o 
   5   9   5     5328.89     4755.06    150.48 o 
   6   9   5      408.33      307.35     61.70 o 
   7   9   5       17.69        1.82     82.82 o 
   8   9   5       20.94       35.44     67.19 o 
  -9  10   5     1502.28     1635.60    126.91 o 
  -8  10   5       95.81      111.69     40.65 o 
  -7  10   5      105.85       86.58     22.19 o 
  -6  10   5       82.85       88.81     17.37 o 
  -5  10   5      343.22      336.04     24.46 o 
  -4  10   5      269.20      254.93     21.94 o 
  -3  10   5      180.73      170.21     13.45 o 
  -2  10   5      233.77      328.52     44.88 o 
  -1  10   5        6.85       24.00      7.40 o 
   0  10   5     1787.25     1643.48     37.16 o 
   1  10   5      110.86       87.89     31.02 o 
   2  10   5      506.37      511.58     36.42 o 
   3  10   5      399.86      422.83     39.47 o 
   4  10   5     3570.04     3259.67     89.09 o 
   5  10   5      194.53      145.45     47.64 o 
   6  10   5       21.68      -17.25     38.77 o 
   7  10   5        0.02      -81.13     49.44 o 
   8  10   5      107.80      100.47     69.04 o 
  -9  11   5      575.04      566.39    119.83 o 
  -8  11   5       10.11       -1.13     30.66 o 
  -7  11   5        1.19      -15.56     59.22 o 
  -6  11   5       97.83       52.32     18.71 o 
  -5  11   5       25.74       21.34     11.34 o 
  -4  11   5     1858.59     1940.92     39.59 o 
  -3  11   5      393.95      371.17     20.90 o 
  -2  11   5      146.98      104.14     13.76 o 
  -1  11   5     1405.71     1331.54     30.76 o 
   0  11   5     1003.87      973.26     30.38 o 
   1  11   5       20.55      -16.35     14.99 o 
   2  11   5      483.07      476.93     35.18 o 
   3  11   5      385.49      412.04     42.65 o 
   4  11   5      225.38      197.32     35.80 o 
   5  11   5     1602.90     1517.32     81.77 o 
   6  11   5      705.27      808.13     84.71 o 
   7  11   5       25.94      -27.93     98.87 o 
  -9  12   5       44.63       67.33     43.20 o 
  -8  12   5      181.15      268.23     51.82 o 
  -7  12   5        0.01      -48.41     24.21 o 
  -6  12   5      262.02      254.38     23.68 o 
  -5  12   5       42.08       48.92     12.12 o 
  -4  12   5     6673.75     6833.75     73.29 o 
  -3  12   5      519.33      482.20     27.89 o 
  -2  12   5      716.59      715.31     29.80 o 
  -1  12   5      159.69      166.14     16.71 o 
   0  12   5     6269.15     6766.02     83.86 o 
   1  12   5    15373.97    15424.19    166.72 o 
   2  12   5     3165.95     3022.70     71.51 o 
   3  12   5      901.58      952.60     54.02 o 
   4  12   5        3.49      -14.89     34.61 o 
   5  12   5     1717.53     1656.54     84.53 o 
   6  12   5       42.87      115.53     44.03 o 
   7  12   5      191.43      214.01     79.67 o 
  -9  13   5      815.31      816.50     83.02 o 
  -8  13   5      424.76      485.76     60.75 o 
  -7  13   5        8.21       -8.55     29.62 o 
  -6  13   5      902.74      907.76     83.10 o 
  -5  13   5        0.10        7.94     12.03 o 
  -4  13   5    10383.05    10817.76     98.45 o 
  -3  13   5      802.39      803.29     32.77 o 
  -2  13   5     2159.98     2064.20     66.54 o 
  -1  13   5     1327.36     1324.54     34.17 o 
   0  13   5      452.25      525.74     30.46 o 
   1  13   5     2252.57     2374.05     63.53 o 
   2  13   5      562.31      524.56     37.64 o 
   3  13   5        6.38        4.09     20.79 o 
   4  13   5      360.65      332.41     39.87 o 
   5  13   5     5254.43     4954.04    118.09 o 
   6  13   5      282.22      329.83     88.73 o 
   7  13   5      110.22      148.56     68.14 o 
  -9  14   5       57.61       13.80     35.21 o 
  -8  14   5     1175.52     1178.27     97.79 o 
  -7  14   5      424.10      405.53     65.50 o 
  -6  14   5        1.45       29.54     21.95 o 
  -5  14   5     1451.31     1504.38     52.86 o 
  -4  14   5     3583.78     3827.45     55.04 o 
  -3  14   5      842.32      805.43     43.05 o 
  -2  14   5     1803.94     1822.49     43.01 o 
  -1  14   5     2825.99     2894.24     51.85 o 
   0  14   5      144.84      227.70     23.75 o 
   1  14   5      120.43      153.48     19.09 o 
   2  14   5        0.14      -13.22     16.11 o 
   3  14   5     1507.92     1555.10     61.61 o 
   4  14   5       10.86      -18.08     20.57 o 
   5  14   5     3510.44     3535.14    100.52 o 
   6  14   5      121.34      166.36    121.53 o 
   7  14   5       40.03        7.66    166.13 o 
  -9  15   5       24.51      -10.34     33.87 o 
  -8  15   5        2.13       38.97     33.50 o 
  -7  15   5      346.89      312.94     56.45 o 
  -6  15   5       24.98       24.95     22.88 o 
  -5  15   5     1429.30     1528.18     62.65 o 
  -4  15   5      854.74      810.30     25.13 o 
  -3  15   5      729.52      692.57     42.23 o 
  -2  15   5      335.07      326.10     21.72 o 
  -1  15   5      950.09     1054.78     63.31 o 
   0  15   5      278.35      298.81     26.03 o 
   1  15   5      226.36      222.46     21.54 o 
   2  15   5      819.86      862.67     46.20 o 
   3  15   5      308.36      405.82     39.15 o 
   4  15   5      322.81      342.95     40.91 o 
   5  15   5      880.95      950.63    113.40 o 
   6  15   5      146.08      254.33     67.89 o 
   7  15   5      189.33      132.21    121.54 o 
  -9  16   5      104.21      169.31     51.82 o 
  -8  16   5        9.37        1.16     31.32 o 
  -7  16   5       95.58       47.45     36.97 o 
  -6  16   5       55.29       51.58     23.00 o 
  -5  16   5        2.86       -6.05     22.14 o 
  -4  16   5       87.97       90.90     40.94 o 
  -3  16   5     3433.32     3512.78     80.11 o 
  -2  16   5     3343.43     3273.72     58.91 o 
  -1  16   5       61.84       40.86     14.60 o 
   0  16   5       38.69       16.70     18.46 o 
   1  16   5      111.54      116.44     18.32 o 
   2  16   5        6.72       16.72     19.15 o 
   3  16   5      225.70      232.33     32.58 o 
   4  16   5      385.85      384.93     42.50 o 
   5  16   5      848.10      926.01     73.31 o 
   6  16   5      297.92      346.79     76.01 o 
   7  16   5       34.25       89.50     65.29 o 
  -9  17   5      162.79       66.37     49.89 o 
  -8  17   5      676.55      659.13     72.61 o 
  -7  17   5        3.66       -7.32     27.56 o 
  -6  17   5       81.19       47.04     25.59 o 
  -5  17   5       80.60       83.25     25.67 o 
  -4  17   5     2571.48     2669.99     95.52 o 
  -3  17   5     1574.14     1537.18     53.75 o 
  -2  17   5     1057.91     1015.99     35.63 o 
  -1  17   5      260.14      215.76     21.85 o 
   0  17   5       51.72       71.34     18.06 o 
   1  17   5      121.32      127.52     18.77 o 
   2  17   5      592.11      569.92     55.08 o 
   3  17   5     3638.52     3282.46     92.49 o 
   4  17   5      393.89      468.10     68.37 o 
   5  17   5      122.14      148.41     34.34 o 
   6  17   5       42.15       72.64     54.81 o 
   7  17   5       16.70       -0.32    101.17 o 
  -9  18   5        0.60      -14.11     36.60 o 
  -8  18   5      131.68       56.24     31.30 o 
  -7  18   5        6.01      -18.44     44.44 o 
  -6  18   5       21.16        7.57     23.18 o 
  -5  18   5       55.98      102.40     29.52 o 
  -4  18   5     3134.99     3288.11     96.60 o 
  -3  18   5     1602.75     1641.18     64.58 o 
  -2  18   5     1141.64     1192.69     38.54 o 
  -1  18   5       37.84       47.22     13.97 o 
   0  18   5      540.01      730.97     34.45 o 
   1  18   5      128.83      284.44     25.31 o 
   2  18   5     4375.92     4311.80     91.47 o 
   3  18   5      302.73      339.54     39.25 o 
   4  18   5        5.08       33.35     23.63 o 
   5  18   5       79.46       80.89     37.66 o 
   6  18   5      124.77      164.83     50.96 o 
   7  18   5        0.06      -62.32     99.98 o 
  -9  19   5       60.28       91.92     45.04 o 
  -8  19   5       68.10       47.02     39.66 o 
  -7  19   5      142.59      129.79     47.28 o 
  -6  19   5      448.64      560.26     56.87 o 
  -5  19   5        8.41       26.45     24.96 o 
  -4  19   5      334.61      338.18     39.49 o 
  -3  19   5       27.25       73.06     19.97 o 
  -2  19   5     3533.05     3833.52     67.13 o 
  -1  19   5     3691.29     3747.28     70.15 o 
   0  19   5      116.74      163.32     19.46 o 
   1  19   5     1052.62     1108.37     40.59 o 
   2  19   5        2.09       -6.30     18.41 o 
   3  19   5       15.70       11.56     23.16 o 
   4  19   5      647.41      595.60     49.25 o 
   5  19   5      679.81      888.71     71.85 o 
   6  19   5       35.37       69.03     41.09 o 
   7  19   5        7.58     -176.34     88.17 o 
  -9  20   5      206.66      231.16     55.37 o 
  -8  20   5      440.28      357.88     60.65 o 
  -7  20   5      135.63       94.25     41.98 o 
  -6  20   5        7.08       16.18     22.83 o 
  -5  20   5       36.27       45.95     24.10 o 
  -4  20   5       63.46       83.70     23.06 o 
  -3  20   5      301.93      241.69     56.44 o 
  -2  20   5     4158.34     4279.81     98.48 o 
  -1  20   5      188.00      173.17     21.93 o 
   0  20   5      233.27      253.44     22.86 o 
   1  20   5      142.65      129.97     25.83 o 
   2  20   5      172.46      182.08     28.08 o 
   3  20   5      483.55      438.02     43.34 o 
   4  20   5      360.17      424.32     47.12 o 
   5  20   5       33.64      102.99     35.86 o 
   6  20   5       60.75       85.82     55.31 o 
   7  20   5       33.70      -62.83     88.17 o 
  -9  21   5       56.85       70.08     41.51 o 
  -8  21   5       37.51      152.27     45.77 o 
  -7  21   5     1204.46     1182.14    141.83 o 
  -6  21   5      317.97      316.47     46.42 o 
  -5  21   5     1593.14     1354.52     83.94 o 
  -4  21   5       61.15       61.02     22.40 o 
  -3  21   5      594.37      645.00     85.76 o 
  -2  21   5     1184.54     1250.12     34.70 o 
  -1  21   5       25.37       21.13     16.61 o 
   0  21   5      245.73      250.39     37.48 o 
   1  21   5     4099.41     3569.73     70.24 o 
   2  21   5      471.37      430.65     38.73 o 
   3  21   5     4027.58     3875.89     96.53 o 
   4  21   5       47.50       23.11     23.87 o 
   5  21   5        0.01       75.65     33.35 o 
   6  21   5      148.64      130.59     67.72 o 
   7  21   5      464.75      728.14    180.04 o 
  -9  22   5      116.73       56.97     45.56 o 
  -8  22   5      455.21      544.43    103.69 o 
  -7  22   5     1103.20     1007.66     97.85 o 
  -6  22   5       89.56      105.92     42.03 o 
  -5  22   5      175.93      150.85     77.99 o 
  -4  22   5       71.62       91.61     27.02 o 
  -3  22   5      542.40      565.55     51.04 o 
  -2  22   5     6047.86     6419.28     87.96 o 
  -1  22   5        0.00      -11.32     16.01 o 
   0  22   5      900.16      908.27     37.97 o 
   1  22   5      419.92      454.75     33.50 o 
   2  22   5      818.15      926.65     53.72 o 
   3  22   5     3293.52     3137.34     86.52 o 
   4  22   5        0.62       26.93     37.55 o 
   5  22   5       23.36       54.59     29.60 o 
   6  22   5        3.11      -22.94     48.96 o 
   7  22   5      711.21      804.99    184.91 o 
  -9  23   5      178.15       97.22     58.86 o 
  -8  23   5      417.23      428.31     66.96 o 
  -7  23   5      144.12       92.74     42.56 o 
  -6  23   5      313.88      278.28     57.34 o 
  -5  23   5      240.66      259.41     45.48 o 
  -4  23   5      258.72      249.68     40.54 o 
  -3  23   5     1141.15     1102.07     69.54 o 
  -2  23   5     8033.75     7986.45    119.91 o 
  -1  23   5      128.55      110.05     30.00 o 
   0  23   5      891.50     1016.28     42.03 o 
   1  23   5      524.59      449.25     44.07 o 
   2  23   5     8187.80     7674.64    130.42 o 
   3  23   5     1003.61      930.22     57.94 o 
   4  23   5       73.05       43.01     23.93 o 
   5  23   5       56.15      133.55     35.56 o 
   6  23   5      149.81      171.14     74.58 o 
   7  23   5       11.34      -69.37    106.34 o 
  -9  24   5      218.78      117.11     61.09 o 
  -8  24   5       14.52       17.15     41.84 o 
  -7  24   5      141.04       51.51     44.44 o 
  -6  24   5      238.85      221.90     57.91 o 
  -5  24   5       56.85       84.53     29.85 o 
  -4  24   5      365.47      375.09     46.23 o 
  -3  24   5        7.07        5.64     18.59 o 
  -2  24   5      222.16      197.59     25.24 o 
  -1  24   5      871.49      853.78     47.57 o 
   0  24   5     4886.37     5008.41     83.86 o 
   1  24   5     1435.43     1313.71     48.28 o 
   2  24   5    10386.18    10671.50    237.35 o 
   3  24   5     1706.74     1768.39     88.12 o 
   4  24   5        7.35       95.17     32.79 o 
   5  24   5       53.09       78.30     50.85 o 
   6  24   5       78.37      111.66     53.24 o 
   7  24   5       30.60      115.60    127.50 o 
  -8  25   5        0.00        1.75     37.76 o 
  -7  25   5      299.79      159.14     52.99 o 
  -6  25   5        0.32        3.63     29.78 o 
  -5  25   5       63.29       59.86     34.69 o 
  -4  25   5      522.24      529.52     83.43 o 
  -3  25   5      560.67      664.53     57.03 o 
  -2  25   5      198.88      179.21     33.60 o 
  -1  25   5      237.56      282.41     44.77 o 
   0  25   5     2821.36     2730.61     62.03 o 
   1  25   5       41.32       56.00     21.37 o 
   2  25   5        4.30        8.24     27.84 o 
   3  25   5     2795.44     2375.37     76.21 o 
   4  25   5     1170.07     1331.87     76.04 o 
   5  25   5        2.60       -7.32     38.78 o 
   6  25   5      119.03      199.59     59.70 o 
   7  25   5        0.69       71.71    110.03 o 
  -8  26   5      184.80      210.96     53.90 o 
  -7  26   5       59.11       35.87     36.15 o 
  -6  26   5      514.87      576.11     98.81 o 
  -5  26   5       37.10       40.39     33.87 o 
  -4  26   5      216.42      297.83     60.20 o 
  -3  26   5      392.01      451.20     48.26 o 
  -2  26   5        2.63       25.98     23.24 o 
  -1  26   5      881.61      936.31     62.21 o 
   0  26   5      878.88      875.11     41.00 o 
   1  26   5       78.21        8.34     22.97 o 
   2  26   5      454.46      412.99     40.39 o 
   3  26   5     2458.61     2358.81     85.67 o 
   4  26   5     4618.41     4618.50    159.10 o 
   5  26   5      173.17      154.29     89.11 o 
   6  26   5       27.25      158.51    143.35 o 
   7  26   5       25.45      -59.66    113.67 o 
  -8  27   5      206.26      163.82     52.90 o 
  -7  27   5        7.12      -12.04     48.84 o 
  -6  27   5       10.47       -3.70     32.72 o 
  -5  27   5      574.46      527.33     70.34 o 
  -4  27   5      210.89      136.15     34.34 o 
  -3  27   5       91.72       59.62     29.93 o 
  -2  27   5        5.05       -7.01     19.67 o 
  -1  27   5       32.78       -6.47     31.22 o 
   0  27   5      225.60      263.61     35.13 o 
   1  27   5      773.77      819.29     47.27 o 
   2  27   5     2890.86     2841.21     80.18 o 
   3  27   5     1632.33     1651.56     76.45 o 
   4  27   5     1058.31      907.04    157.09 o 
   5  27   5       48.80      140.63     52.61 o 
   6  27   5      141.39      232.70    102.12 o 
  -8  28   5        1.05      -36.18     37.56 o 
  -7  28   5      808.14      925.37    189.64 o 
  -6  28   5      182.58      136.95     50.65 o 
  -5  28   5     1547.86     1533.25     97.90 o 
  -4  28   5      552.74      496.57     55.04 o 
  -3  28   5        3.47       21.21     27.06 o 
  -2  28   5     1193.05     1318.62     85.97 o 
  -1  28   5      344.30      407.79     45.17 o 
   0  28   5      246.85      229.69     27.73 o 
   1  28   5      342.83      318.41     33.33 o 
   2  28   5       89.08      101.92     38.78 o 
   3  28   5       33.75       18.55     24.54 o 
   4  28   5      131.35      111.84     50.75 o 
   5  28   5      177.36      245.67     65.46 o 
   6  28   5        0.40      100.63     61.10 o 
  -8  29   5       23.44       24.99     42.90 o 
  -7  29   5       60.48       -8.49     66.29 o 
  -6  29   5       27.21       56.92     43.64 o 
  -5  29   5        0.41       -4.32     38.26 o 
  -4  29   5     1570.80     1470.51     84.01 o 
  -3  29   5      137.32       73.21     31.33 o 
  -2  29   5       25.78        7.85     31.31 o 
  -1  29   5    12042.27    11686.38    201.36 o 
   0  29   5     1694.42     1919.39     57.65 o 
   1  29   5        4.72       39.26     22.74 o 
   2  29   5     1013.33     1006.47     56.48 o 
   3  29   5      187.90      168.22     48.54 o 
   4  29   5      152.37      321.14     97.44 o 
   5  29   5      238.91      225.66     74.36 o 
   6  29   5       84.70      169.08     78.12 o 
  -8  30   5      118.84       82.24     57.89 o 
  -7  30   5      215.39      125.13     50.88 o 
  -6  30   5      234.51      147.91     52.19 o 
  -5  30   5       68.54       12.90     28.07 o 
  -4  30   5      170.44       94.92     35.68 o 
  -3  30   5        4.39       41.71     32.46 o 
  -2  30   5      331.69      180.54     37.66 o 
  -1  30   5     1076.67     1220.25     84.69 o 
   0  30   5    15569.48    15222.58    235.57 o 
   1  30   5     2382.21     2349.30     74.02 o 
   2  30   5       49.04       45.03     22.50 o 
   3  30   5      991.27      939.97     87.61 o 
   4  30   5        8.35       40.95     42.25 o 
   5  30   5      221.05      203.02     63.65 o 
   6  30   5        6.71       77.72     73.45 o 
  -8  31   5       45.15       41.67     41.49 o 
  -7  31   5      152.57      181.21     58.02 o 
  -6  31   5        9.69       37.52     42.34 o 
  -5  31   5      204.15      166.68     46.65 o 
  -4  31   5      879.45      819.33     71.01 o 
  -3  31   5      782.38      686.31     63.75 o 
  -2  31   5      377.56      338.33     46.53 o 
  -1  31   5       72.90       81.71     55.67 o 
   0  31   5     1749.59     1990.74     83.30 o 
   1  31   5      465.83      506.15     39.39 o 
   2  31   5      132.26      163.32     33.98 o 
   3  31   5       21.99       67.65     40.61 o 
   4  31   5      124.29      184.66     52.95 o 
   5  31   5        4.44       32.68    106.32 o 
   6  31   5       18.02      193.90    120.34 o 
  -8  32   5       84.63       58.16     49.90 o 
  -7  32   5       52.62       43.10     44.96 o 
  -6  32   5     1194.44     1180.25    134.97 o 
  -5  32   5      388.06      444.86     67.78 o 
  -4  32   5      116.27      147.68     39.20 o 
  -3  32   5       82.92       93.99     31.27 o 
  -2  32   5     1088.11     1140.78     78.34 o 
  -1  32   5     7467.97     6819.55    153.55 o 
   0  32   5      987.53      942.40     68.12 o 
   1  32   5      636.54      616.28     42.22 o 
   2  32   5      451.61      333.25     57.02 o 
   3  32   5      332.65      351.26     62.22 o 
   4  32   5      969.97     1105.01    103.34 o 
   5  32   5      463.27      415.64     81.26 o 
   6  32   5      476.01      401.09     78.47 o 
  -8  33   5       64.45       50.38     53.49 o 
  -7  33   5      113.04       91.22     52.76 o 
  -6  33   5     1036.89      988.31    175.86 o 
  -5  33   5      353.68      392.19     92.61 o 
  -4  33   5       63.27       17.91     27.48 o 
  -3  33   5       49.84       19.66     44.07 o 
  -2  33   5     1039.83      856.65     69.43 o 
  -1  33   5      795.11      918.85     70.17 o 
   0  33   5      913.25     1002.08     70.94 o 
   1  33   5      639.35      615.62     78.33 o 
   2  33   5       37.42       90.66     35.63 o 
   3  33   5      144.87       90.00     47.61 o 
   4  33   5      101.72      150.20     87.35 o 
   5  33   5       80.25       -5.59     48.87 o 
   6  33   5      348.27      495.41    122.30 o 
  -7  34   5      119.95      142.35     60.19 o 
  -6  34   5      135.97       71.52     47.67 o 
  -5  34   5      423.40      492.85     96.36 o 
  -4  34   5        0.24      -17.39     30.43 o 
  -3  34   5       27.23       74.65     39.57 o 
  -2  34   5      923.18      917.23     72.71 o 
  -1  34   5       15.54       44.81     37.94 o 
   0  34   5      198.46      248.94     39.10 o 
   1  34   5      111.31       68.56     40.34 o 
   2  34   5      989.17     1024.96     86.14 o 
   3  34   5      334.68      381.26     88.48 o 
   4  34   5       64.71       66.54     50.29 o 
   5  34   5       33.98       -8.43     46.12 o 
   6  34   5      130.93      128.81    150.65 o 
  -7  35   5       38.27        3.19     44.47 o 
  -6  35   5       63.62       65.45     85.00 o 
  -5  35   5      859.53      572.52    102.47 o 
  -4  35   5      458.51      403.11     62.81 o 
  -3  35   5       21.90       30.60     43.21 o 
  -2  35   5     1429.48     1264.00     85.35 o 
  -1  35   5       99.45      133.76     36.04 o 
   0  35   5     1288.19     1370.20     79.50 o 
   1  35   5       63.53       89.22     82.37 o 
   2  35   5        0.05      -39.82     30.21 o 
   3  35   5        3.24        9.83     40.26 o 
   4  35   5      220.80      203.09     70.07 o 
   5  35   5      146.42      171.83     73.55 o 
  -7  36   5       80.05       51.78     54.30 o 
  -6  36   5       10.32      -27.15     39.57 o 
  -5  36   5     1109.70      981.88    285.68 o 
  -4  36   5      995.45      870.96    117.40 o 
  -3  36   5        8.27       64.49     32.27 o 
  -2  36   5      151.14      154.79     41.09 o 
  -1  36   5     1642.51     1566.76     97.35 o 
   0  36   5       51.03      130.69     36.59 o 
   1  36   5       17.11      113.32     83.13 o 
   2  36   5       95.05       83.30     40.28 o 
   3  36   5        3.73       -6.29     36.94 o 
   4  36   5       18.86       53.43     81.86 o 
   5  36   5      166.18      224.24     75.63 o 
  -7  37   5      157.90      128.67    107.97 o 
  -6  37   5      128.89       48.71     45.56 o 
  -5  37   5        8.96      -40.01     39.98 o 
  -4  37   5     3398.10     3011.88    130.56 o 
  -3  37   5        1.95       -5.36     26.17 o 
  -2  37   5      498.56      447.17     56.22 o 
  -1  37   5     1215.95     1090.29     78.69 o 
   0  37   5       83.04      134.13     53.27 o 
   1  37   5       50.51       96.53     91.90 o 
   2  37   5        0.24      -54.38     77.21 o 
   3  37   5       91.70       84.69     43.82 o 
   4  37   5       82.97      107.10     52.39 o 
   5  37   5        9.60       68.76    118.62 o 
  -7  38   5       87.62       33.30     46.79 o 
  -6  38   5       85.95      -24.82     47.25 o 
  -5  38   5      480.48      342.36     76.77 o 
  -4  38   5      518.01      532.26     74.10 o 
  -3  38   5      181.73      136.55     44.83 o 
  -2  38   5     1161.64     1281.27     88.86 o 
  -1  38   5     2419.95     2328.52    132.06 o 
   0  38   5      150.81      239.28     69.76 o 
   1  38   5       45.36      154.20     91.13 o 
   2  38   5      621.82      687.47    157.60 o 
   3  38   5      174.17      191.38     57.92 o 
   4  38   5      155.30      170.35     58.42 o 
   5  38   5      226.65      305.23    104.31 o 
  -7  39   5        7.14       20.74     47.63 o 
  -6  39   5      624.31      501.54     82.18 o 
  -5  39   5     1448.65     1428.87    122.37 o 
  -4  39   5      581.40      607.00     78.15 o 
  -3  39   5      735.75      618.60     69.20 o 
  -2  39   5        3.27       93.27     50.23 o 
  -1  39   5      939.54     1158.76     81.37 o 
   0  39   5        1.31       34.57     72.26 o 
   1  39   5     1267.22     1083.29    182.85 o 
   2  39   5       11.98       92.59     95.27 o 
   3  39   5      361.04      451.18     70.98 o 
   4  39   5       32.19       20.50     71.32 o 
   5  39   5       10.29       22.08     79.44 o 
  -6  40   5      254.23      134.86     56.12 o 
  -5  40   5        5.42       32.09     43.27 o 
  -4  40   5       89.38       88.25     59.82 o 
  -3  40   5       94.44       84.75     34.35 o 
  -2  40   5     1826.34     1692.09    104.35 o 
  -1  40   5        1.74       64.56     40.02 o 
   0  40   5      192.50      318.25     75.79 o 
   1  40   5      115.40      163.26     86.09 o 
   2  40   5      608.81      687.50    155.26 o 
   3  40   5      282.43      184.36    110.78 o 
   4  40   5       27.50       54.15     68.66 o 
   5  40   5       11.05       72.91    120.50 o 
  -6  41   5       82.86      108.01     54.58 o 
  -5  41   5      603.67      537.82     81.81 o 
  -4  41   5     1073.50     1059.98    100.85 o 
  -3  41   5      185.33      144.68     38.45 o 
  -2  41   5       12.97       30.26     32.35 o 
  -1  41   5      393.72      425.53    251.05 o 
   0  41   5       38.10      198.82     60.51 o 
   1  41   5       69.91      102.11     68.05 o 
   2  41   5       15.64      181.97     90.13 o 
   3  41   5       85.29      108.72    103.85 o 
   4  41   5      472.43      527.56    134.40 o 
  -6  42   5      143.12      207.10     64.62 o 
  -5  42   5      271.34      202.60     62.50 o 
  -4  42   5      130.53       82.42     43.57 o 
  -3  42   5      316.02      292.96     56.56 o 
  -2  42   5      227.86      256.80     43.91 o 
  -1  42   5      374.85      289.00     73.92 o 
   0  42   5      483.55      419.24    115.79 o 
   1  42   5      333.72      263.30     97.47 o 
   2  42   5       30.46       83.48     84.10 o 
   3  42   5        6.81      355.16    130.70 o 
   4  42   5       81.47      341.60    122.17 o 
  -6  43   5       46.28       62.17     53.00 o 
  -5  43   5        4.05        7.30     44.56 o 
  -4  43   5       43.72       37.18     67.74 o 
  -3  43   5      101.09      180.94     50.65 o 
  -2  43   5        6.76       78.16     31.05 o 
  -1  43   5        7.94       89.57     54.41 o 
   0  43   5       86.78       80.28     58.02 o 
   1  43   5      415.99      398.15    124.70 o 
   2  43   5       29.06      211.06     97.58 o 
   3  43   5        5.65      142.95     93.49 o 
   4  43   5      278.94      564.22    147.69 o 
  -5  44   5      263.75      203.30     59.97 o 
  -4  44   5      158.41      193.50     79.52 o 
  -3  44   5       34.61      161.84     45.49 o 
  -2  44   5       19.72      145.70    119.13 o 
  -1  44   5      477.14      704.28    103.00 o 
   0  44   5      148.09      293.91    102.18 o 
   1  44   5       63.09      160.62     91.57 o 
   2  44   5        5.54      116.01     88.79 o 
   3  44   5       36.98      194.73     99.35 o 
   4  44   5       60.78      246.49     99.79 o 
  -5  45   5      213.22      172.69     61.67 o 
  -4  45   5      163.69      112.54     50.86 o 
  -3  45   5      127.57      132.14     46.08 o 
  -2  45   5      537.53      463.93     91.84 o 
  -1  45   5        2.61       58.98     49.41 o 
   0  45   5      125.90      247.10    101.45 o 
   1  45   5       35.51      245.84     98.14 o 
   2  45   5       57.71      203.43     99.52 o 
   3  45   5        0.02      132.60     98.55 o 
  -5  46   5      223.97      219.63     92.72 o 
  -4  46   5       50.77       88.47     50.10 o 
  -3  46   5       81.09      188.30     70.49 o 
  -2  46   5      479.86      712.93    145.65 o 
  -1  46   5        9.20      135.08     56.58 o 
   0  46   5       32.15      193.55     82.39 o 
   1  46   5      421.11      866.08    171.84 o 
   2  46   5       11.11      188.49     96.10 o 
   3  46   5      213.38      559.29    136.61 o 
  -5  47   5       24.86        0.73     44.46 o 
  -4  47   5       98.91      164.04     80.12 o 
  -3  47   5        3.46       85.15     53.39 o 
  -2  47   5       94.82      254.87    136.79 o 
  -1  47   5      223.25      348.94     80.43 o 
   0  47   5       51.14      388.54    103.42 o 
   1  47   5       79.61       97.01     79.22 o 
   2  47   5       92.15      388.35    117.96 o 
   3  47   5      251.60      384.16    117.98 o 
  -4  48   5       85.28      114.27    128.08 o 
  -3  48   5      104.29      222.84     68.79 o 
  -2  48   5       91.38      217.46    112.53 o 
  -1  48   5        3.76      187.43     62.90 o 
   0  48   5      828.54      958.90    172.50 o 
   1  48   5      283.44      453.46    131.01 o 
   2  48   5       12.87      210.93     94.14 o 
  -4  49   5        9.52       33.56    139.22 o 
  -3  49   5        2.61      239.54     69.95 o 
  -2  49   5      160.75      351.21     73.73 o 
  -1  49   5      466.46      641.09    266.22 o 
   0  49   5      873.73     1041.21    180.02 o 
   1  49   5       44.95      160.92     93.22 o 
   2  49   5      107.02      456.24    123.89 o 
  -3  50   5      232.86      439.18     88.98 o 
  -2  50   5      119.57      375.13     81.46 o 
  -1  50   5     1146.21     1677.22    160.74 o 
   0  50   5      219.03      437.64    111.56 o 
   1  50   5        9.81      344.28     92.61 o 
  -3  51   5        3.39       42.29    115.24 o 
  -2  51   5       83.57      356.65     72.72 o 
  -1  51   5       91.16      344.58    102.17 o 
   0  51   5      773.49     1068.52    175.61 o 
   1  51   5       41.54      383.82    102.06 o 
  -2  52   5      152.68      376.53     74.31 o 
  -1  52   5       14.80      272.79     75.56 o 
   0  52   5      278.24      627.82    144.69 o 
 -10   0   6      400.00      580.89    144.39 o 
  -9   0   6       54.90       -6.26     75.17 o 
  -8   0   6      605.31      750.10     81.51 o 
  -7   0   6     1678.43     1775.80     70.16 o 
  -6   0   6        4.05       19.65     19.51 o 
  -5   0   6      132.94       78.36     25.20 o 
  -4   0   6    69549.38    73287.63    836.87 o 
  -3   0   6      615.72      740.45     45.58 o 
  -2   0   6      320.22      268.53     27.00 o 
  -1   0   6      285.59      306.46     27.43 o 
   0   0   6      849.11     1098.67     55.75 o 
   1   0   6    27589.53    28608.25    425.00 o 
   2   0   6     5360.96     5303.33    125.67 o 
   3   0   6       71.98      107.00     46.09 o 
   4   0   6        7.73        5.71     69.61 o 
   5   0   6      552.17      509.93    117.82 o 
   6   0   6        1.48       -5.70     75.46 o 
   7   0   6      112.86      137.73    104.69 o 
 -10   1   6      152.05      142.80     67.49 o 
  -9   1   6       37.86        5.93     25.89 o 
  -8   1   6      420.14      411.95     32.27 o 
  -7   1   6       95.06      124.42     22.17 o 
  -6   1   6       10.14       21.40     14.04 o 
  -5   1   6     1229.62     1209.36     45.35 o 
  -4   1   6      629.44      875.02     49.23 o 
  -3   1   6     3452.98     3803.65     82.20 o 
  -2   1   6    18421.42    16655.73    161.83 o 
  -1   1   6      437.39      397.33     22.10 o 
   0   1   6      263.72      180.44     17.74 o 
   1   1   6        0.49       -6.81      9.22 o 
   2   1   6      797.95      760.38     33.38 o 
   3   1   6     1032.80     1038.63     41.44 o 
   4   1   6      138.20      282.28     79.70 o 
   5   1   6       17.03        6.23     59.41 o 
   6   1   6       15.78      -77.01     53.42 o 
   7   1   6       10.46      -32.35     66.77 o 
 -10   2   6      121.24      108.11     64.40 o 
  -9   2   6      146.66       70.23     28.91 o 
  -8   2   6        1.37       11.20     17.61 o 
  -7   2   6      226.75      227.97     24.49 o 
  -6   2   6      143.27      141.01     22.65 o 
  -5   2   6        9.82       16.44     13.91 o 
  -4   2   6      615.09      594.56     34.42 o 
  -3   2   6    12273.67    12444.10    137.91 o 
  -2   2   6    26186.55    25136.78    223.93 o 
  -1   2   6     1247.39     1153.07     37.00 o 
   0   2   6      434.26      449.86     26.02 o 
   1   2   6      306.49      276.16     25.31 o 
   2   2   6       90.40       94.37     16.83 o 
   3   2   6       36.76      -38.61     47.68 o 
   4   2   6        1.97        0.75     74.68 o 
   5   2   6      322.87      222.24     65.79 o 
   6   2   6      114.73      136.71     68.88 o 
   7   2   6       15.38       42.03     69.71 o 
 -10   3   6       22.01      -32.71     92.35 o 
  -9   3   6        4.22       36.51     25.74 o 
  -8   3   6        0.31      -17.64     16.07 o 
  -7   3   6      950.81      957.22     45.05 o 
  -6   3   6        0.18        0.00     15.14 o 
  -5   3   6      233.23      263.90     28.63 o 
  -4   3   6     3713.00     3769.20     72.02 o 
  -3   3   6     2389.16     2413.47     50.76 o 
  -2   3   6      956.58      798.56     37.14 o 
  -1   3   6      989.39      938.98     28.38 o 
   0   3   6      153.16       81.50     13.22 o 
   1   3   6        7.11       87.33     15.77 o 
   2   3   6     1269.06     1303.61     51.82 o 
   3   3   6     1112.74     1118.32     65.20 o 
   4   3   6        2.40     -100.03     50.01 o 
   5   3   6      659.49      590.63    112.20 o 
   6   3   6      303.54      317.40     80.52 o 
   7   3   6       15.81      118.09     72.66 o 
 -10   4   6      150.40      166.66     54.26 o 
  -9   4   6      282.75      196.93     45.62 o 
  -8   4   6     1619.66     1780.57     60.93 o 
  -7   4   6     1031.08     1095.66     48.08 o 
  -6   4   6      615.69      666.58     42.89 o 
  -5   4   6      746.92      810.43     45.34 o 
  -4   4   6     3210.13     3248.77     96.47 o 
  -3   4   6      134.07      159.84     18.39 o 
  -2   4   6     4430.83     3997.00     61.68 o 
  -1   4   6     5146.28     4948.63     68.58 o 
   0   4   6     4130.53     3800.74     60.17 o 
   1   4   6      121.01       91.12     15.82 o 
   2   4   6       80.30      110.86     14.33 o 
   3   4   6     1459.64     1361.18     69.32 o 
   4   4   6      565.39      514.11     82.29 o 
   5   4   6      321.01      453.58    162.11 o 
   6   4   6       41.54       65.08     61.28 o 
   7   4   6       49.89      117.20     72.28 o 
 -10   5   6      130.80      106.90     60.24 o 
  -9   5   6      161.80      159.63     47.16 o 
  -8   5   6      221.39      276.93     31.41 o 
  -7   5   6     1274.93     1444.57     50.11 o 
  -6   5   6        1.30        7.66     14.34 o 
  -5   5   6      491.63      482.22     34.53 o 
  -4   5   6    32076.44    33867.25    308.59 o 
  -3   5   6      908.75      851.20     31.28 o 
  -2   5   6      494.59      612.99     25.89 o 
  -1   5   6        3.92        7.84      6.90 o 
   0   5   6     5321.39     5252.46     80.22 o 
   1   5   6        6.92       31.93     16.79 o 
   2   5   6        3.05        7.04     18.60 o 
   3   5   6      349.74      398.30     43.74 o 
   4   5   6       18.29       50.11     53.53 o 
   5   5   6      710.60      454.79    120.34 o 
   6   5   6      417.18      364.52     99.97 o 
   7   5   6        2.10      143.72     72.81 o 
 -10   6   6       24.45       -6.67     39.97 o 
  -9   6   6      211.76      230.95     70.80 o 
  -8   6   6      447.75      476.68     46.44 o 
  -7   6   6        3.78        9.64     14.62 o 
  -6   6   6       25.14       20.57     14.10 o 
  -5   6   6     3034.24     3008.22     71.34 o 
  -4   6   6    20608.23    21833.31    204.63 o 
  -3   6   6      922.45      897.28     32.47 o 
  -2   6   6        1.99        4.74      7.33 o 
  -1   6   6      724.43      660.65     26.12 o 
   0   6   6    28726.38    29410.74    255.50 o 
   1   6   6    19086.35    20473.45    207.45 o 
   2   6   6      300.39      351.69     35.80 o 
   3   6   6     1612.71     1486.49     75.32 o 
   4   6   6        5.32       75.03     32.95 o 
   5   6   6       25.48       45.28     53.21 o 
   6   6   6      150.20      146.23     95.49 o 
   7   6   6      267.93      237.08     62.50 o 
 -10   7   6       38.67      -46.64     41.44 o 
  -9   7   6        9.79       42.12     47.91 o 
  -8   7   6      186.56      211.27     37.20 o 
  -7   7   6      133.59      126.13     20.92 o 
  -6   7   6       65.10       53.83     16.52 o 
  -5   7   6        8.67       26.61     13.75 o 
  -4   7   6     1351.68     1438.83     43.14 o 
  -3   7   6      507.50      518.90     27.46 o 
  -2   7   6      886.76      842.38     39.88 o 
  -1   7   6      131.39      125.96     13.34 o 
   0   7   6    10202.57    10129.82    121.93 o 
   1   7   6      286.33      310.25     31.96 o 
   2   7   6      511.56      477.08     40.24 o 
   3   7   6      231.51      209.13     38.27 o 
   4   7   6      555.24      580.91     53.72 o 
   5   7   6      176.53      288.34     90.70 o 
   6   7   6      137.21      200.89     55.53 o 
   7   7   6       13.32      -30.83     39.40 o 
 -10   8   6       46.75       48.25     44.10 o 
  -9   8   6      270.09      209.67     51.24 o 
  -8   8   6      376.89      443.12     50.16 o 
  -7   8   6     1280.66     1404.88     52.93 o 
  -6   8   6        2.04       19.86     15.18 o 
  -5   8   6      182.49      137.72     19.28 o 
  -4   8   6    17338.61    18132.93    178.17 o 
  -3   8   6      898.24      830.98     29.15 o 
  -2   8   6     8081.97     8086.81     96.35 o 
  -1   8   6      247.38      253.24     18.56 o 
   0   8   6     2848.74     2907.39     56.65 o 
   1   8   6      352.06      403.32     25.54 o 
   2   8   6      449.64      447.31     39.74 o 
   3   8   6      241.04      145.19     34.64 o 
   4   8   6      501.61      528.27     52.66 o 
   5   8   6       23.86       75.44     44.79 o 
   6   8   6        0.82       20.94     44.44 o 
   7   8   6        0.66       94.44     70.46 o 
 -10   9   6      124.06       76.79     51.57 o 
  -9   9   6      146.31      147.71     45.04 o 
  -8   9   6      204.50      160.11     36.37 o 
  -7   9   6      127.77      139.83     25.17 o 
  -6   9   6        0.00      -15.81     12.28 o 
  -5   9   6        2.28       14.45     12.36 o 
  -4   9   6     3932.27     4157.32     69.59 o 
  -3   9   6       47.69       41.58     11.25 o 
  -2   9   6      226.91      227.50     17.00 o 
  -1   9   6       21.94        7.74     13.55 o 
   0   9   6     2435.73     2544.13     47.52 o 
   1   9   6    23530.51    24227.60    211.75 o 
   2   9   6     5523.87     5364.14    110.62 o 
   3   9   6      124.42      123.95     34.39 o 
   4   9   6     2729.20     2732.42     92.99 o 
   5   9   6       67.81       74.20     72.69 o 
   6   9   6      647.43      778.63     83.97 o 
   7   9   6        5.84       99.43    104.60 o 
  -9  10   6     1801.17     2065.61    121.59 o 
  -8  10   6      269.95      194.63     64.47 o 
  -7  10   6       22.11       20.71     22.35 o 
  -6  10   6      286.42      237.33     27.33 o 
  -5  10   6        0.06       -0.88     10.64 o 
  -4  10   6     2719.49     3028.15     57.83 o 
  -3  10   6       11.36       18.33      8.00 o 
  -2  10   6     1943.04     1698.52     57.33 o 
  -1  10   6     2104.13     2276.82     42.60 o 
   0  10   6      506.71      545.79     25.72 o 
   1  10   6        4.11      -11.19     10.24 o 
   2  10   6      644.28      592.49     46.37 o 
   3  10   6      166.04       94.16     34.00 o 
   4  10   6        5.01      -40.29     28.56 o 
   5  10   6      106.97      110.22     45.47 o 
   6  10   6      424.85      486.19     69.93 o 
   7  10   6       65.43      146.33     75.04 o 
  -9  11   6      993.19     1112.99     95.00 o 
  -8  11   6     1062.07     1247.24     92.26 o 
  -7  11   6       15.07      -16.58     19.34 o 
  -6  11   6      434.30      403.90     39.51 o 
  -5  11   6        1.22        8.37     13.03 o 
  -4  11   6     1015.47     1047.56     35.90 o 
  -3  11   6       19.15       23.48      8.27 o 
  -2  11   6       21.38        0.50      8.85 o 
  -1  11   6     1935.90     2100.41     41.06 o 
   0  11   6     2823.40     2998.33     59.07 o 
   1  11   6       35.42       55.16     15.90 o 
   2  11   6        1.35      -14.89     22.00 o 
   3  11   6        1.99        8.80     27.74 o 
   4  11   6     1750.15     1760.24     77.71 o 
   5  11   6      468.00      584.59     79.42 o 
   6  11   6      481.11      404.15     66.33 o 
   7  11   6        0.41       53.97     63.91 o 
  -9  12   6        2.99        0.44     44.16 o 
  -8  12   6      773.95      950.47     84.00 o 
  -7  12   6       71.52       81.51     25.72 o 
  -6  12   6     1945.65     1966.06     71.21 o 
  -5  12   6      623.88      653.58     31.05 o 
  -4  12   6     2368.78     2337.07     55.78 o 
  -3  12   6      105.87      122.10     13.93 o 
  -2  12   6      868.51      919.51     35.20 o 
  -1  12   6       96.12      173.54     15.91 o 
   0  12   6    39450.22    41350.05    338.62 o 
   1  12   6      239.23      148.21     20.00 o 
   2  12   6      365.53      251.30     35.55 o 
   3  12   6      107.50      167.60     36.92 o 
   4  12   6        0.87       24.29     29.28 o 
   5  12   6      232.45      231.25     54.08 o 
   6  12   6      626.56      710.67     82.83 o 
   7  12   6       72.53       62.11     63.46 o 
  -9  13   6      548.28      496.27     70.14 o 
  -8  13   6        4.42       -8.09     44.34 o 
  -7  13   6       29.92       16.86     21.72 o 
  -6  13   6      160.23      186.70     40.47 o 
  -5  13   6      125.73      123.24     16.52 o 
  -4  13   6     1778.94     1841.32     58.78 o 
  -3  13   6     1190.14     1281.42     34.10 o 
  -2  13   6      713.37      891.30     32.91 o 
  -1  13   6     2424.83     2525.45     47.17 o 
   0  13   6     5004.00     5219.15     80.79 o 
   1  13   6      221.41      233.99     24.10 o 
   2  13   6      249.08      242.04     35.95 o 
   3  13   6       27.34       22.16     29.27 o 
   4  13   6      886.11      876.61    123.74 o 
   5  13   6      762.85      735.44     77.11 o 
   6  13   6        1.12      154.83     65.45 o 
   7  13   6       52.99       76.34    107.70 o 
  -9  14   6       30.59       -3.76     45.48 o 
  -8  14   6       46.05      -13.57     34.85 o 
  -7  14   6        0.90       -7.07     22.87 o 
  -6  14   6      202.38      161.07     33.28 o 
  -5  14   6       48.10       39.99     14.94 o 
  -4  14   6      923.83      929.73     24.61 o 
  -3  14   6        5.76       26.52     11.70 o 
  -2  14   6     4239.43     4063.27     70.02 o 
  -1  14   6     2110.97     2157.52     46.93 o 
   0  14   6     5132.79     5406.93     77.76 o 
   1  14   6       67.04       90.27     19.36 o 
   2  14   6        8.99       56.03     37.80 o 
   3  14   6      435.21      426.53     49.48 o 
   4  14   6     1034.30      976.80     69.87 o 
   5  14   6      268.37      326.38     79.61 o 
   6  14   6      649.54      620.82     95.38 o 
   7  14   6        6.05      -25.00     99.52 o 
  -9  15   6        1.67       26.96     34.49 o 
  -8  15   6       93.96       56.79     40.87 o 
  -7  15   6      213.09      231.07     42.43 o 
  -6  15   6        0.95        8.75     18.97 o 
  -5  15   6      302.59      271.62     34.55 o 
  -4  15   6      428.12      353.44     20.99 o 
  -3  15   6      103.81      115.48     14.91 o 
  -2  15   6       13.23        4.19      8.47 o 
  -1  15   6      548.83      612.37     29.32 o 
   0  15   6     3112.64     2995.06     64.88 o 
   1  15   6     1477.12     1549.59     55.73 o 
   2  15   6       89.00       98.93     30.06 o 
   3  15   6     1927.92     1947.88    101.57 o 
   4  15   6      311.08      432.45     50.00 o 
   5  15   6       66.73      105.47     42.50 o 
   6  15   6       98.29       88.99     70.44 o 
   7  15   6      143.61      217.33     82.46 o 
  -9  16   6     1113.05      975.64     92.58 o 
  -8  16   6      149.07      161.13     54.11 o 
  -7  16   6      226.28      157.96     47.14 o 
  -6  16   6        4.73        6.29     20.33 o 
  -5  16   6       22.49        6.09     19.08 o 
  -4  16   6     1182.97     1190.28     40.43 o 
  -3  16   6     1214.62     1150.24     47.21 o 
  -2  16   6      864.76     1026.98     48.50 o 
  -1  16   6     1761.35     1749.69     43.78 o 
   0  16   6     1984.03     1888.60     52.36 o 
   1  16   6       47.31       47.77     19.16 o 
   2  16   6       13.00       -5.86     18.54 o 
   3  16   6       31.66      -19.69     24.11 o 
   4  16   6       82.40      152.62     38.72 o 
   5  16   6       45.33       67.99     36.57 o 
   6  16   6      458.03      366.12     85.28 o 
   7  16   6       19.46       41.42     93.41 o 
  -9  17   6      838.73      911.36     90.41 o 
  -8  17   6      211.62      225.98     58.05 o 
  -7  17   6      807.63      772.32    112.10 o 
  -6  17   6      250.61      205.69     46.05 o 
  -5  17   6      877.54      943.54     61.84 o 
  -4  17   6     2242.17     2145.53     89.79 o 
  -3  17   6        2.29       18.93     11.59 o 
  -2  17   6     2101.68     2139.95     50.46 o 
  -1  17   6       61.32       43.45     15.31 o 
   0  17   6     1003.74     1078.54     43.20 o 
   1  17   6       34.73       30.24     18.48 o 
   2  17   6      184.57      206.78     30.83 o 
   3  17   6       24.46       46.77     25.96 o 
   4  17   6       83.14       78.79     32.18 o 
   5  17   6       63.47      158.80     39.76 o 
   6  17   6        0.06       28.37     67.41 o 
   7  17   6        1.16      160.10     67.20 o 
  -9  18   6       43.34       37.72     43.00 o 
  -8  18   6        1.42       -8.51     35.89 o 
  -7  18   6      302.55      375.51    104.70 o 
  -6  18   6        0.18      -16.87     23.31 o 
  -5  18   6      717.28      674.14     60.27 o 
  -4  18   6     1532.06     1794.89     68.29 o 
  -3  18   6     1381.17     1353.45     52.30 o 
  -2  18   6      963.57     1036.51     37.52 o 
  -1  18   6       40.35       33.47     15.07 o 
   0  18   6      937.53     1016.66     44.52 o 
   1  18   6     1361.22     1500.29     51.46 o 
   2  18   6       62.66       77.16     25.00 o 
   3  18   6      158.71      146.98     37.41 o 
   4  18   6      386.87      411.88     57.71 o 
   5  18   6        0.00       -4.16     34.08 o 
   6  18   6        5.63      124.19    105.05 o 
   7  18   6      146.42       77.65    128.36 o 
  -9  19   6       94.77       43.04     41.44 o 
  -8  19   6        2.97      -16.24     33.97 o 
  -7  19   6     1525.29     1566.42    117.53 o 
  -6  19   6     1161.51     1294.71    168.11 o 
  -5  19   6       70.56       68.11     38.49 o 
  -4  19   6      172.71      206.61     33.95 o 
  -3  19   6      379.50      381.16     48.67 o 
  -2  19   6     6125.05     6145.70    102.06 o 
  -1  19   6      168.49      154.65     35.66 o 
   0  19   6      582.25      606.19     38.64 o 
   1  19   6       59.71       31.66     49.16 o 
   2  19   6     1307.20     1244.81     58.34 o 
   3  19   6        1.31        0.33     27.35 o 
   4  19   6        0.05       13.58     23.82 o 
   5  19   6      223.50      330.56     61.73 o 
   6  19   6       50.84      115.77     53.25 o 
   7  19   6        0.34     -158.72    101.71 o 
  -9  20   6      148.00      115.57     51.34 o 
  -8  20   6        0.05       -0.40     35.20 o 
  -7  20   6        3.36       39.02     36.87 o 
  -6  20   6       10.51       17.20     26.53 o 
  -5  20   6      156.40      171.50     38.88 o 
  -4  20   6      445.68      312.20     65.72 o 
  -3  20   6      275.61      263.91     35.11 o 
  -2  20   6       53.46       66.01     18.00 o 
  -1  20   6      573.46      566.14     35.39 o 
   0  20   6      686.41      690.02     41.14 o 
   1  20   6       31.26       -3.47     16.02 o 
   2  20   6       92.57       37.99     23.38 o 
   3  20   6       51.40       10.66     24.05 o 
   4  20   6     2877.74     2692.27    125.41 o 
   5  20   6       16.10       45.59     65.80 o 
   6  20   6       13.38       77.75     60.09 o 
   7  20   6       18.82      237.85    142.84 o 
  -9  21   6      200.17      250.75     65.78 o 
  -8  21   6       46.16       50.54     37.47 o 
  -7  21   6      148.31       64.46     42.69 o 
  -6  21   6     1013.77     1126.60     93.45 o 
  -5  21   6        7.55       17.41     18.07 o 
  -4  21   6      123.40      160.96     31.72 o 
  -3  21   6      384.16      411.55     43.34 o 
  -2  21   6       49.96       50.68     22.45 o 
  -1  21   6      100.60      110.59     20.39 o 
   0  21   6       32.41       30.72     19.10 o 
   1  21   6      892.71      820.00     42.49 o 
   2  21   6     3863.73     3504.05     88.03 o 
   3  21   6     1038.27      963.67     59.83 o 
   4  21   6      338.15      366.49     48.22 o 
   5  21   6        1.52       65.41     34.67 o 
   6  21   6      323.28      431.11    145.81 o 
   7  21   6      237.80      151.74    126.32 o 
  -9  22   6      134.62      169.83     57.45 o 
  -8  22   6      671.22      514.53    125.53 o 
  -7  22   6       35.99       35.93     36.65 o 
  -6  22   6       64.60       45.20     42.87 o 
  -5  22   6      263.86      282.25     39.87 o 
  -4  22   6       35.18       35.64     29.44 o 
  -3  22   6     1350.92     1356.60     67.46 o 
  -2  22   6     3942.91     3961.48     82.08 o 
  -1  22   6       80.16       65.76     20.05 o 
   0  22   6      774.58      782.45     54.17 o 
   1  22   6        5.79       37.01     17.16 o 
   2  22   6      472.00      480.38     44.49 o 
   3  22   6      987.53     1040.43     61.84 o 
   4  22   6     1205.46     1237.18     80.32 o 
   5  22   6      100.26      212.04     50.33 o 
   6  22   6       92.76       79.15    106.64 o 
   7  22   6      131.85      -66.63    103.42 o 
  -9  23   6       75.95       61.99     44.03 o 
  -8  23   6       24.65       40.72     43.80 o 
  -7  23   6        8.30       12.10     33.59 o 
  -6  23   6        0.00        1.81     40.16 o 
  -5  23   6      124.80       72.68     28.81 o 
  -4  23   6      512.16      587.41     56.54 o 
  -3  23   6      863.71      839.11     62.37 o 
  -2  23   6     1929.06     2081.66     58.83 o 
  -1  23   6      240.65      250.97     30.99 o 
   0  23   6      821.40      764.39     45.89 o 
   1  23   6      346.29      341.12     31.11 o 
   2  23   6     8111.71     8035.35    146.12 o 
   3  23   6      101.26       59.26     23.75 o 
   4  23   6      148.15      210.33     61.78 o 
   5  23   6        0.25       69.66     32.21 o 
   6  23   6      149.38       37.64    111.66 o 
  -9  24   6      512.09      474.06     82.06 o 
  -8  24   6        7.23       -7.33     53.22 o 
  -7  24   6        7.53       23.10     36.67 o 
  -6  24   6     1713.86     1541.47    100.76 o 
  -5  24   6      466.19      500.65     54.01 o 
  -4  24   6     1275.01     1194.55     72.51 o 
  -3  24   6      328.89      350.51     42.86 o 
  -2  24   6        8.36       10.29     17.61 o 
  -1  24   6       89.25      118.50     24.07 o 
   0  24   6      286.80      344.93     40.00 o 
   1  24   6    11075.16    10393.08    135.74 o 
   2  24   6     7758.40     7453.88    133.05 o 
   3  24   6      220.75      189.23     33.70 o 
   4  24   6     1149.90     1147.79     78.46 o 
   5  24   6       16.31      104.09     53.79 o 
   6  24   6      231.75       95.87    118.97 o 
  -9  25   6        5.52       54.78     53.96 o 
  -8  25   6       73.87       23.00     43.95 o 
  -7  25   6     1091.54     1135.36    106.84 o 
  -6  25   6      671.79      875.09     84.79 o 
  -5  25   6        0.67       19.57     25.69 o 
  -4  25   6      137.36      133.85     37.33 o 
  -3  25   6      511.33      531.30     51.69 o 
  -2  25   6       17.54      -20.39     17.46 o 
  -1  25   6      213.27      268.95     38.49 o 
   0  25   6        0.94       51.41     26.47 o 
   1  25   6      167.62      253.64     32.70 o 
   2  25   6     1312.99     1134.12     62.82 o 
   3  25   6      233.81      204.83     45.70 o 
   4  25   6       15.96       16.19     28.27 o 
   5  25   6      116.65      135.92     51.95 o 
   6  25   6       59.61       51.02    111.13 o 
  -8  26   6        0.01      -20.54     39.13 o 
  -7  26   6       58.19       12.35     41.05 o 
  -6  26   6      438.09      427.96     92.87 o 
  -5  26   6       67.71      114.37     32.18 o 
  -4  26   6      924.83      953.83     71.13 o 
  -3  26   6      998.62     1076.95     72.13 o 
  -2  26   6      437.27      399.54     47.52 o 
  -1  26   6     1207.93     1082.32     68.79 o 
   0  26   6     1181.05     1193.63     57.55 o 
   1  26   6        0.91      -17.78     18.24 o 
   2  26   6       43.34       46.66     30.16 o 
   3  26   6      666.39      708.43     61.10 o 
   4  26   6      217.80      147.25     66.54 o 
   5  26   6       69.32      115.19     50.09 o 
   6  26   6      124.99       70.11    117.88 o 
  -8  27   6       27.66       37.71     44.05 o 
  -7  27   6       90.95      124.09     58.98 o 
  -6  27   6      896.31      767.61    113.52 o 
  -5  27   6      115.00       82.68     29.87 o 
  -4  27   6      989.18     1012.16     74.23 o 
  -3  27   6      273.40      302.83     43.53 o 
  -2  27   6       19.44       -4.17     22.71 o 
  -1  27   6      347.99      378.46     47.01 o 
   0  27   6     1231.28     1146.62     65.37 o 
   1  27   6        1.66      -42.89     21.45 o 
   2  27   6       10.42       34.02     26.52 o 
   3  27   6      351.75      296.45     47.59 o 
   4  27   6       11.48      -38.13     42.62 o 
   5  27   6        0.04       36.86     46.13 o 
   6  27   6      113.11       69.88    118.61 o 
  -8  28   6      204.04      161.58     57.48 o 
  -7  28   6      460.30      305.51     62.38 o 
  -6  28   6     1089.87     1077.03    130.80 o 
  -5  28   6      334.01      350.65     49.78 o 
  -4  28   6      175.12      217.41     39.57 o 
  -3  28   6       12.84       -6.42     22.99 o 
  -2  28   6     2275.75     2280.29     90.17 o 
  -1  28   6      230.16      181.19     37.72 o 
   0  28   6       74.86       82.87     26.18 o 
   1  28   6       72.67       51.14     24.97 o 
   2  28   6      832.97      728.53     53.09 o 
   3  28   6      901.27      955.51     69.67 o 
   4  28   6        9.10       11.30     40.59 o 
   5  28   6       62.39       65.10     63.70 o 
   6  28   6        9.64       48.47    106.89 o 
  -8  29   6      466.79      515.54    101.82 o 
  -7  29   6      353.98      289.74     67.83 o 
  -6  29   6      310.29      252.19    132.32 o 
  -5  29   6      633.63      519.04     61.73 o 
  -4  29   6      170.00      155.84     34.96 o 
  -3  29   6       10.10        1.18     21.98 o 
  -2  29   6     3590.84     3423.51    107.71 o 
  -1  29   6    16777.19    15473.81    241.68 o 
   0  29   6      860.03      870.87     65.09 o 
   1  29   6      209.02      255.34     33.27 o 
   2  29   6       77.75       36.90     20.92 o 
   3  29   6        0.01       -0.78     24.68 o 
   4  29   6       30.96       75.56     51.06 o 
   5  29   6      532.23      469.93    152.50 o 
   6  29   6       20.63      252.11    168.05 o 
  -8  30   6       45.96       38.08     46.72 o 
  -7  30   6      105.28      -40.46     42.62 o 
  -6  30   6      883.54      833.69    145.28 o 
  -5  30   6        3.00       -9.09     31.05 o 
  -4  30   6       70.63       83.64     33.83 o 
  -3  30   6       41.73       18.25     30.07 o 
  -2  30   6     1010.81     1096.55     75.00 o 
  -1  30   6     2011.02     1923.17     82.43 o 
   0  30   6     3245.86     3018.34     98.71 o 
   1  30   6      559.62      634.20     47.41 o 
   2  30   6      779.27      793.99     63.09 o 
   3  30   6       26.69        3.70     36.76 o 
   4  30   6       22.27       72.44     58.26 o 
   5  30   6      356.18      334.78     66.70 o 
   6  30   6       36.97      434.82    265.65 o 
  -8  31   6       46.44       51.96     53.33 o 
  -7  31   6      134.59      133.06     62.22 o 
  -6  31   6      490.48      418.11     90.85 o 
  -5  31   6       97.35       10.06     62.88 o 
  -4  31   6       64.45       87.19     31.67 o 
  -3  31   6     1152.14      953.28     74.02 o 
  -2  31   6     1736.07     1673.66     83.29 o 
  -1  31   6     1008.55      926.06     68.78 o 
   0  31   6       22.44       -1.30     25.73 o 
   1  31   6        1.43       13.84     22.35 o 
   2  31   6       16.26        2.06     19.50 o 
   3  31   6     1269.84     1314.00    133.31 o 
   4  31   6      156.60      149.64     54.67 o 
   5  31   6     1178.00     1422.53    122.24 o 
   6  31   6       56.17      381.22    249.38 o 
  -8  32   6      130.79       44.28     54.30 o 
  -7  32   6        7.14      -14.72     41.55 o 
  -6  32   6      787.42      832.04    121.21 o 
  -5  32   6      951.42     1193.75    140.90 o 
  -4  32   6      306.54      224.39     47.98 o 
  -3  32   6     2742.27     2609.99    124.94 o 
  -2  32   6     3119.49     2831.22    101.72 o 
  -1  32   6      601.13      596.35     58.30 o 
   0  32   6      288.11      314.96     44.25 o 
   1  32   6       31.99       25.08     20.30 o 
   2  32   6     1012.92     1000.88     69.16 o 
   3  32   6      247.85      190.78     54.10 o 
   4  32   6      114.44      132.16     73.38 o 
   5  32   6       16.79       88.23     54.52 o 
   6  32   6      103.74      387.57    234.16 o 
  -8  33   6       39.33        6.25     46.35 o 
  -7  33   6        3.53      -10.48     46.19 o 
  -6  33   6     1350.84     1596.87    162.00 o 
  -5  33   6       24.72      -12.21     90.70 o 
  -4  33   6      102.86      136.34     35.10 o 
  -3  33   6      256.13      246.82     52.64 o 
  -2  33   6       41.34      -36.07     31.14 o 
  -1  33   6     2891.15     2760.78    101.60 o 
   0  33   6      141.53      125.30     37.17 o 
   1  33   6       10.97      -31.65     24.99 o 
   2  33   6     1657.31     1611.88    105.68 o 
   3  33   6      400.75      389.75     64.65 o 
   4  33   6        1.23       51.50     42.55 o 
   5  33   6      378.04      478.58    242.80 o 
  -7  34   6       16.65      -55.17     41.39 o 
  -6  34   6       72.52       47.28     44.94 o 
  -5  34   6     3093.88     3079.48    134.63 o 
  -4  34   6      540.25      603.86     65.42 o 
  -3  34   6       36.96       56.36     28.09 o 
  -2  34   6        0.00        3.03     40.79 o 
  -1  34   6       62.77      113.75     35.18 o 
   0  34   6      837.99      791.29     68.37 o 
   1  34   6      167.07      101.17     63.57 o 
   2  34   6     1087.08     1062.59     88.83 o 
   3  34   6       49.04       29.44     41.37 o 
   4  34   6       32.03      262.60     62.09 o 
   5  34   6      354.06      263.90    104.05 o 
  -7  35   6      109.18       88.82     45.87 o 
  -6  35   6      259.67      278.42     67.49 o 
  -5  35   6       12.64       25.09     40.18 o 
  -4  35   6        0.84       25.42     61.43 o 
  -3  35   6       31.65       13.28     25.86 o 
  -2  35   6      199.07      117.28     58.94 o 
  -1  35   6     2747.40     2544.88     98.98 o 
   0  35   6       38.11       37.68     33.23 o 
   1  35   6       11.95       96.60     37.49 o 
   2  35   6      677.02      627.77     70.30 o 
   3  35   6       81.02      107.28     47.11 o 
   4  35   6      114.72      127.47     82.50 o 
   5  35   6      304.15      306.03    135.65 o 
  -7  36   6       61.75       -8.99     47.01 o 
  -6  36   6      857.35      619.43     87.39 o 
  -5  36   6        0.53       11.69     37.38 o 
  -4  36   6      105.20      118.26     43.01 o 
  -3  36   6      118.47      154.53     36.58 o 
  -2  36   6      215.86      133.99     56.68 o 
  -1  36   6      402.86      330.40     49.32 o 
   0  36   6      112.36      129.46     36.09 o 
   1  36   6      118.86      142.10     81.27 o 
   2  36   6     1224.90     1574.86    221.12 o 
   3  36   6       29.20       31.79     61.92 o 
   4  36   6        1.05       46.53     69.70 o 
   5  36   6        8.45       71.60    131.39 o 
  -7  37   6      105.59       77.86     54.89 o 
  -6  37   6       20.83       48.19     46.70 o 
  -5  37   6      397.32      267.11     82.50 o 
  -4  37   6       72.50       35.60     29.60 o 
  -3  37   6       61.51       -8.40     25.89 o 
  -2  37   6      283.57      300.58     49.26 o 
  -1  37   6     1268.85     1085.55     78.95 o 
   0  37   6     1291.73     1364.59     98.42 o 
   1  37   6       89.14      124.34     90.02 o 
   2  37   6      134.58      138.92     82.06 o 
   3  37   6       80.05        2.96     40.56 o 
   4  37   6       10.32       98.57    101.37 o 
   5  37   6       50.42      138.80    116.43 o 
  -7  38   6       29.53       27.39     51.07 o 
  -6  38   6       49.18       15.45     43.58 o 
  -5  38   6        2.31       44.89     57.57 o 
  -4  38   6       61.76       50.89     42.14 o 
  -3  38   6       53.74       66.41     34.70 o 
  -2  38   6      499.87      497.67     60.31 o 
  -1  38   6     1353.53     1343.26     89.59 o 
   0  38   6      383.81      482.23     76.44 o 
   1  38   6       35.10       73.49     78.40 o 
   2  38   6      719.17      740.91    163.66 o 
   3  38   6       29.56       49.43     46.44 o 
   4  38   6        6.77       56.20     85.48 o 
   5  38   6       93.87      331.74    167.86 o 
  -7  39   6       26.37      -43.20     48.50 o 
  -6  39   6       45.11        5.46     40.79 o 
  -5  39   6       65.53       53.79     62.29 o 
  -4  39   6      126.34      198.53     45.51 o 
  -3  39   6      157.77      172.17     52.64 o 
  -2  39   6      104.19       67.69     37.81 o 
  -1  39   6      343.62      345.83     82.48 o 
   0  39   6       33.43       92.02     67.14 o 
   1  39   6      538.87      429.67    124.41 o 
   2  39   6        0.43      225.14     98.33 o 
   3  39   6      350.29      420.02    117.94 o 
   4  39   6       21.02       14.80     68.53 o 
  -6  40   6      318.86      244.84     67.01 o 
  -5  40   6      333.46      341.11     87.71 o 
  -4  40   6      336.71      363.04     67.36 o 
  -3  40   6      813.51      691.19     86.45 o 
  -2  40   6      523.90      509.02    123.35 o 
  -1  40   6        4.45      -32.42     32.91 o 
   0  40   6      134.17      218.64     85.98 o 
   1  40   6      377.29      608.86    141.50 o 
   2  40   6       59.01      136.68     71.64 o 
   3  40   6      263.74      436.42    135.66 o 
   4  40   6       28.42       78.17    106.45 o 
  -6  41   6       13.19       26.70     47.13 o 
  -5  41   6       44.90      -56.92     52.37 o 
  -4  41   6       66.39      106.92     44.29 o 
  -3  41   6      145.83      173.99     57.88 o 
  -2  41   6     1455.72     1443.44     99.30 o 
  -1  41   6      241.31      245.73     52.32 o 
   0  41   6        4.47       70.09     64.31 o 
   1  41   6        0.32       58.85     64.65 o 
   2  41   6      503.03      291.62    111.93 o 
   3  41   6      722.05     1189.40    204.81 o 
   4  41   6       33.91      213.46     90.17 o 
  -6  42   6      813.90      757.31    119.53 o 
  -5  42   6       85.86       32.26     55.43 o 
  -4  42   6      129.01       73.99     52.67 o 
  -3  42   6       82.09       40.79     32.17 o 
  -2  42   6       75.36       94.92     60.34 o 
  -1  42   6      285.37      380.81     82.64 o 
   0  42   6       33.19       93.65     67.57 o 
   1  42   6       87.21      129.91     88.71 o 
   2  42   6       61.95       98.63     78.45 o 
   3  42   6      976.59     1043.44    198.13 o 
   4  42   6        0.35      151.55     73.05 o 
  -6  43   6       28.90      -51.23     45.29 o 
  -5  43   6      336.09      307.42     70.35 o 
  -4  43   6      379.12      368.42     82.43 o 
  -3  43   6      440.99      619.42     70.28 o 
  -2  43   6      502.14      491.38     61.37 o 
  -1  43   6        0.37       94.62     53.39 o 
   0  43   6       26.29      186.54     78.16 o 
   1  43   6       42.45      216.83     89.06 o 
   2  43   6        6.10      243.93    102.78 o 
   3  43   6       38.01      271.05    102.62 o 
   4  43   6      100.77      318.87    104.86 o 
  -5  44   6      105.83      108.24     60.53 o 
  -4  44   6        3.03        6.90     39.83 o 
  -3  44   6        0.60       18.54     34.23 o 
  -2  44   6      729.79      807.10    115.86 o 
  -1  44   6       29.23      271.55     66.92 o 
   0  44   6      160.93      329.86    113.75 o 
   1  44   6       55.66      184.79     88.99 o 
   2  44   6      197.69      483.67    139.51 o 
   3  44   6       32.74      209.50     97.37 o 
  -5  45   6       96.43       48.73     52.05 o 
  -4  45   6       17.46       47.70     44.08 o 
  -3  45   6      111.61      175.46     46.24 o 
  -2  45   6       12.82      171.99     55.67 o 
  -1  45   6       87.88       50.01     73.63 o 
   0  45   6      330.41      422.69    117.69 o 
   1  45   6       56.39      124.16     75.94 o 
   2  45   6      743.64      981.98    184.60 o 
   3  45   6       21.76      429.68    110.66 o 
  -5  46   6       57.40       64.71     63.99 o 
  -4  46   6       80.86       81.85     75.48 o 
  -3  46   6      221.71      428.11     81.37 o 
  -2  46   6        0.54       99.56     98.15 o 
  -1  46   6      269.49      401.99     82.54 o 
   0  46   6       46.36       91.12     68.31 o 
   1  46   6      152.46      370.07    117.73 o 
   2  46   6      327.20      397.99    128.01 o 
   3  46   6      182.78      384.17    111.50 o 
  -5  47   6       51.33       41.43     70.25 o 
  -4  47   6       15.26      -73.12     52.62 o 
  -3  47   6        4.38      127.92     89.57 o 
  -2  47   6      605.78      604.35    100.70 o 
  -1  47   6      776.96      760.72    110.67 o 
   0  47   6      164.48      299.31    106.26 o 
   1  47   6      154.48      311.15     99.37 o 
   2  47   6      138.17      392.05    118.47 o 
  -4  48   6       10.00       -3.31     64.76 o 
  -3  48   6        2.58      195.93     63.09 o 
  -2  48   6        6.89       97.59    109.00 o 
  -1  48   6       15.79      112.66     68.86 o 
   0  48   6       49.22      199.87     83.67 o 
   1  48   6      246.76      512.87    126.27 o 
   2  48   6       33.56      282.46     96.11 o 
  -4  49   6       24.80      342.40    166.85 o 
  -3  49   6       49.98      185.36    108.13 o 
  -2  49   6      116.81      224.86     87.73 o 
   0  49   6       29.09      136.12     79.44 o 
   1  49   6       66.17      250.97     86.03 o 
   2  49   6        0.02      467.28     96.83 o 
  -3  50   6        0.09      229.71     71.76 o 
  -2  50   6       32.79      271.59     75.59 o 
  -1  50   6       16.21      275.93     87.47 o 
   0  50   6      166.12      538.91    119.67 o 
   1  50   6      442.28      800.30    160.31 o 
  -3  51   6      424.00      606.04    108.92 o 
  -2  51   6      201.85      420.10     80.36 o 
   0  51   6       79.27      254.56    104.97 o 
  -1  52   6       85.94      358.71     98.91 o 
 -10   1   7      220.04      219.89     86.07 o 
  -9   1   7      219.23      171.35     52.85 o 
  -8   1   7      197.55      189.08     24.88 o 
  -7   1   7      513.70      621.48     39.76 o 
  -6   1   7      551.65      498.54     47.92 o 
  -5   1   7      523.15      579.70     38.23 o 
  -4   1   7    23675.86    24691.45    244.27 o 
  -3   1   7        1.46        4.29      8.38 o 
  -2   1   7      213.60      213.38     18.73 o 
  -1   1   7       20.24       -6.90      8.80 o 
   0   1   7      196.02      204.88     18.84 o 
   1   1   7      186.95      211.06     19.69 o 
   2   1   7        8.65       11.05     11.09 o 
   3   1   7      140.56      129.41     45.06 o 
   4   1   7      314.09      271.42     69.45 o 
   5   1   7       38.09      -12.89     50.75 o 
   6   1   7      254.81      234.30     73.82 o 
   7   1   7        0.19      -60.01     65.55 o 
 -10   2   7       26.35       -1.23     45.74 o 
  -9   2   7        8.35       26.82     26.19 o 
  -8   2   7      178.48      203.70     24.81 o 
  -7   2   7      407.33      492.09     35.52 o 
  -6   2   7       27.32       10.66     16.86 o 
  -5   2   7      803.95      890.44     75.17 o 
  -4   2   7     2671.09     2770.77     62.52 o 
  -3   2   7     1660.95     1667.54     43.98 o 
  -2   2   7     1026.45      996.49     41.44 o 
  -1   2   7        8.41       -5.41     13.08 o 
   0   2   7      120.51       53.98     10.52 o 
   1   2   7       97.13      120.94     16.74 o 
   2   2   7      332.63      346.75     25.47 o 
   3   2   7      675.03      718.08     65.22 o 
   4   2   7      718.52      765.56     90.92 o 
   5   2   7       41.68       29.43     56.99 o 
   6   2   7       16.39       69.39     61.19 o 
   7   2   7        4.32      105.04    119.91 o 
 -10   3   7       51.24      -44.76     37.68 o 
  -9   3   7       69.20        9.74     30.46 o 
  -8   3   7       80.94       82.96     19.84 o 
  -7   3   7        1.40       11.26     14.69 o 
  -6   3   7      464.94      544.25     44.92 o 
  -5   3   7        0.20        4.07     12.71 o 
  -4   3   7      144.56      173.58     20.58 o 
  -3   3   7        1.56        2.94      8.14 o 
  -2   3   7     2154.77     2064.30     45.43 o 
  -1   3   7      385.18      433.29     27.38 o 
   0   3   7      175.32      239.53     20.81 o 
   1   3   7     1036.95      953.77     33.64 o 
   2   3   7     3766.71     3628.72     68.88 o 
   3   3   7      546.51      591.98     64.75 o 
   4   3   7        7.77       13.12     55.98 o 
   5   3   7      156.85       76.47     56.97 o 
   6   3   7      149.75      227.73     69.99 o 
   7   3   7       23.62        9.21     37.11 o 
 -10   4   7       25.44      -73.03     76.76 o 
  -9   4   7      148.84      115.53     33.50 o 
  -8   4   7       26.43       53.13     21.87 o 
  -7   4   7      232.71      266.24     27.00 o 
  -6   4   7      259.53      278.24     33.49 o 
  -5   4   7        0.11       11.93     13.12 o 
  -4   4   7     1198.30     1347.19     43.69 o 
  -3   4   7     1303.41     1209.40     41.26 o 
  -2   4   7       15.09        3.54      7.74 o 
  -1   4   7       27.77       13.92     11.20 o 
   0   4   7     1582.67     1512.02     40.02 o 
   1   4   7       14.67       21.02     11.26 o 
   2   4   7      270.93      249.67     22.20 o 
   3   4   7      120.46      120.71     29.01 o 
   4   4   7     1575.87     1463.46    100.61 o 
   5   4   7        3.24       22.79     50.86 o 
   6   4   7        8.37       -2.22     45.79 o 
   7   4   7      132.97      108.94     46.36 o 
 -10   5   7      144.79        6.64     42.61 o 
  -9   5   7       43.03       65.26     30.38 o 
  -8   5   7        1.84       20.49     16.23 o 
  -7   5   7      454.41      505.85     40.22 o 
  -6   5   7       21.33        8.11     14.93 o 
  -5   5   7      181.51      196.79     22.98 o 
  -4   5   7      620.55      692.34     37.51 o 
  -3   5   7       62.51      105.44     14.88 o 
  -2   5   7      107.14      165.71     16.62 o 
  -1   5   7      621.94      649.15     35.20 o 
   0   5   7     3271.15     3401.17     60.34 o 
   1   5   7      161.53      173.36     19.49 o 
   2   5   7       69.80       52.37     13.05 o 
   3   5   7     2104.94     1974.79     73.48 o 
   4   5   7     1791.39     1548.31    103.46 o 
   5   5   7       44.89       68.28     42.10 o 
   6   5   7       38.57       57.37     45.18 o 
   7   5   7      101.98      131.16     55.17 o 
 -10   6   7        5.49       17.41     43.59 o 
  -9   6   7      327.61      411.60     59.16 o 
  -8   6   7      228.90      231.14     30.06 o 
  -7   6   7      608.01      577.11     43.09 o 
  -6   6   7      857.86      980.06     48.91 o 
  -5   6   7      107.75      118.33     19.85 o 
  -4   6   7    17533.18    18009.10    193.29 o 
  -3   6   7     3302.25     3319.51     69.70 o 
  -2   6   7       14.03        4.44      8.07 o 
  -1   6   7      642.85      684.47     30.43 o 
   0   6   7    12938.90    13639.92    146.17 o 
   1   6   7    10107.32    10367.13    130.23 o 
   2   6   7      930.81      839.17     50.98 o 
   3   6   7      452.73      358.57     64.47 o 
   4   6   7     1054.71     1090.05     86.26 o 
   5   6   7      414.23      415.98     63.21 o 
   6   6   7        0.19      -55.96     38.51 o 
   7   6   7       51.54      164.32     55.72 o 
 -10   7   7       45.78       46.57     43.97 o 
  -9   7   7      578.27      541.83     59.87 o 
  -8   7   7      514.20      517.78     47.02 o 
  -7   7   7      441.67      504.83     35.34 o 
  -6   7   7      329.94      339.35     29.93 o 
  -5   7   7      715.70      870.89     40.20 o 
  -4   7   7     1985.11     2128.96     54.00 o 
  -3   7   7     1439.97     1391.34     39.31 o 
  -2   7   7      158.64      129.76     15.14 o 
  -1   7   7      788.23      907.57     35.10 o 
   0   7   7     7277.77     7418.60     97.17 o 
   1   7   7        0.07       -3.34     14.03 o 
   2   7   7      255.51      275.98     35.56 o 
   3   7   7     3709.10     3406.20     96.89 o 
   4   7   7     1089.23     1022.43     87.45 o 
   5   7   7     2900.26     2505.17    121.87 o 
   6   7   7      203.48      223.91     58.07 o 
   7   7   7        1.89       74.47     74.52 o 
 -10   8   7      146.19      154.81     52.85 o 
  -9   8   7      917.91      980.87     85.49 o 
  -8   8   7        4.65        1.42     33.14 o 
  -7   8   7      245.46      203.34     24.89 o 
  -6   8   7      684.46      782.92     43.38 o 
  -5   8   7        7.13       -8.05     11.84 o 
  -4   8   7     9150.55     9712.38    118.27 o 
  -3   8   7      662.21      585.07     29.00 o 
  -2   8   7     2413.61     2515.82     50.26 o 
  -1   8   7      638.33      581.49     28.39 o 
   0   8   7     1591.59     1644.46     47.45 o 
   1   8   7      265.34      301.05     23.57 o 
   2   8   7       79.98       47.36     31.64 o 
   3   8   7     2275.01     2231.31     80.74 o 
   4   8   7     3006.50     2715.29    184.25 o 
   5   8   7      943.00      767.26     83.11 o 
   6   8   7        1.83       74.32     82.93 o 
   7   8   7       18.96      -65.11     54.81 o 
 -10   9   7      198.91      278.71     63.74 o 
  -9   9   7       30.70      -22.90     50.66 o 
  -8   9   7      100.33      121.87     31.08 o 
  -7   9   7        2.62        0.69     15.88 o 
  -6   9   7     3979.80     4584.89     86.64 o 
  -5   9   7     4345.40     4613.88     89.75 o 
  -4   9   7      167.90      243.77     21.38 o 
  -3   9   7       40.81       30.64     13.81 o 
  -2   9   7      255.63      266.56     21.67 o 
  -1   9   7       16.27       15.47     10.51 o 
   0   9   7     1873.35     2018.20     50.04 o 
   1   9   7     3036.37     3179.80     53.54 o 
   2   9   7      340.46      378.56     40.36 o 
   3   9   7     2757.77     2734.37     89.78 o 
   4   9   7      888.09      831.02     81.06 o 
   5   9   7       96.42       64.01     46.70 o 
   6   9   7       74.98      100.24     68.84 o 
   7   9   7       57.62       22.43     65.07 o 
 -10  10   7      144.81      166.02     90.44 o 
  -9  10   7     1204.97     1282.52     98.98 o 
  -8  10   7       95.88       45.43     32.19 o 
  -7  10   7     1350.81     1475.95     76.71 o 
  -6  10   7      222.71      223.38     23.55 o 
  -5  10   7      358.21      330.14     30.23 o 
  -4  10   7      483.77      531.43     29.88 o 
  -3  10   7        8.18        8.41      8.74 o 
  -2  10   7     4475.88     4431.19     68.47 o 
  -1  10   7      450.95      432.98     26.72 o 
   0  10   7      869.16      853.95     32.78 o 
   1  10   7      441.08      410.94     34.68 o 
   2  10   7        3.97        7.89     42.14 o 
   3  10   7     2515.23     2380.69     87.73 o 
   4  10   7      490.94      449.56     49.53 o 
   5  10   7     1068.69     1059.76     93.69 o 
   6  10   7      256.00      278.19     61.52 o 
   7  10   7      117.91      127.06     80.48 o 
 -10  11   7      211.08      266.72     63.08 o 
  -9  11   7      308.54      308.11     54.58 o 
  -8  11   7        6.09        4.61     26.14 o 
  -7  11   7       49.14       25.99     31.98 o 
  -6  11   7       59.17       10.38     14.50 o 
  -5  11   7      309.22      329.85     35.09 o 
  -4  11   7     6679.48     6683.77     92.64 o 
  -3  11   7     8537.06     8685.09    109.27 o 
  -2  11   7      211.63      267.56     18.74 o 
  -1  11   7    10467.55    10953.23    116.13 o 
   0  11   7      267.19      242.32     20.13 o 
   1  11   7      301.71      349.16     26.14 o 
   2  11   7       20.45       10.90     26.00 o 
   3  11   7     1123.40     1072.48     71.44 o 
   4  11   7      220.58      260.75     42.84 o 
   5  11   7     5267.43     4425.34    179.62 o 
   6  11   7       11.19       90.12     49.79 o 
   7  11   7       49.90      217.83     85.12 o 
  -9  12   7       58.79       60.37     37.97 o 
  -8  12   7       48.98       35.80     31.60 o 
  -7  12   7      117.41      102.72     31.26 o 
  -6  12   7      470.88      522.57     48.53 o 
  -5  12   7      517.92      609.57     34.77 o 
  -4  12   7     2215.38     2404.63     51.78 o 
  -3  12   7      199.93      242.29     18.93 o 
  -2  12   7     1494.75     1492.87     36.14 o 
  -1  12   7      296.82      393.47     23.91 o 
   0  12   7      196.26      328.50     23.36 o 
   1  12   7     2620.25     2714.81     60.26 o 
   2  12   7        0.55       25.70     24.95 o 
   3  12   7     1462.64     1544.54     80.30 o 
   4  12   7        0.80       83.82     36.69 o 
   5  12   7      454.19      439.56     69.42 o 
   6  12   7      130.30      142.59     53.27 o 
   7  12   7      163.84      303.02    149.84 o 
  -9  13   7      106.22       15.06     41.69 o 
  -8  13   7      467.78      578.64     77.98 o 
  -7  13   7       71.73       76.66     29.94 o 
  -6  13   7       40.12       46.62     22.63 o 
  -5  13   7      151.59      184.52     23.82 o 
  -4  13   7     3264.10     3167.47     58.96 o 
  -3  13   7      891.90      810.87     30.66 o 
  -2  13   7     2797.79     2540.92     47.21 o 
  -1  13   7        6.73       -6.42      8.37 o 
   0  13   7        0.15       14.10     10.75 o 
   1  13   7      263.04      289.10     27.62 o 
   2  13   7     1249.34     1244.46     68.86 o 
   3  13   7      903.53      838.83     64.58 o 
   4  13   7     1299.56     1384.27     78.02 o 
   5  13   7      506.84      398.37     90.75 o 
   6  13   7       59.05       89.09     72.68 o 
   7  13   7       39.43      173.14     69.29 o 
  -9  14   7       21.58        2.51     38.82 o 
  -8  14   7       14.78       -0.94     44.86 o 
  -7  14   7      308.88      343.34     47.95 o 
  -6  14   7       66.99       58.35     25.79 o 
  -5  14   7      342.03      347.06     37.42 o 
  -4  14   7      716.85      696.72     27.10 o 
  -3  14   7     1882.93     1928.05     72.89 o 
  -2  14   7     1692.47     1736.04     54.81 o 
  -1  14   7     4702.49     4760.55     70.37 o 
   0  14   7        6.93      -11.58      9.52 o 
   1  14   7        9.98       42.19     17.90 o 
   2  14   7       12.75       -2.60     32.97 o 
   3  14   7       82.25       53.75     39.58 o 
   4  14   7      404.16      520.36     72.38 o 
   5  14   7      636.17      576.15     74.22 o 
   6  14   7      566.49      535.70     92.01 o 
   7  14   7       90.74       74.39    109.97 o 
  -9  15   7        9.28       25.45     39.37 o 
  -8  15   7       32.46      -22.02     35.17 o 
  -7  15   7      756.07      727.17     67.13 o 
  -6  15   7       12.15      -15.29     17.75 o 
  -5  15   7      219.37      198.58     31.31 o 
  -4  15   7      369.83      387.18     29.32 o 
  -3  15   7      276.25      308.54     33.38 o 
  -2  15   7     1989.43     2061.84     42.27 o 
  -1  15   7      821.92      936.86     49.86 o 
   0  15   7      150.09      154.38     18.67 o 
   1  15   7     1714.64     1603.33     50.52 o 
   2  15   7     3354.74     3027.72     90.84 o 
   3  15   7        2.98       11.96     30.48 o 
   4  15   7        0.08       58.74     30.68 o 
   5  15   7      700.00      601.10     74.92 o 
   6  15   7       98.53       89.13     59.95 o 
   7  15   7        0.37       45.46     67.16 o 
  -9  16   7      399.82      449.06     67.90 o 
  -8  16   7       20.37        7.12     35.45 o 
  -7  16   7      103.85      -10.55     27.62 o 
  -6  16   7        4.44        3.89     18.03 o 
  -5  16   7     1528.03     1571.59     67.45 o 
  -4  16   7     2232.15     2097.69    126.87 o 
  -3  16   7      129.74      148.48     20.02 o 
  -2  16   7      143.89      173.16     15.76 o 
  -1  16   7     2189.12     2280.42     47.99 o 
   0  16   7      133.32      123.11     21.87 o 
   1  16   7        2.44       16.29     18.14 o 
   2  16   7      674.30      609.50     60.79 o 
   3  16   7     1624.29     1608.01     80.78 o 
   4  16   7     1827.32     1747.92    165.51 o 
   5  16   7      262.06      356.32     59.89 o 
   6  16   7      147.87       84.26     78.25 o 
   7  16   7      111.82      237.75    120.41 o 
  -9  17   7      854.33      942.12     90.71 o 
  -8  17   7        0.95       -6.25     35.85 o 
  -7  17   7        1.37      -53.44     45.37 o 
  -6  17   7      142.49      154.14     29.99 o 
  -5  17   7      580.31      653.91     52.58 o 
  -4  17   7       20.34        2.91     12.10 o 
  -3  17   7      352.99      375.61     41.72 o 
  -2  17   7     4142.44     3950.06     74.11 o 
  -1  17   7     1766.48     1789.72     46.68 o 
   0  17   7      225.40      284.24     42.36 o 
   1  17   7      214.72      205.19     29.71 o 
   2  17   7       82.69       81.57     30.97 o 
   3  17   7      902.61      943.40     88.73 o 
   4  17   7      558.32      511.94     54.42 o 
   5  17   7      309.94      279.09     57.21 o 
   6  17   7       13.02       57.74     59.79 o 
   7  17   7        7.52      178.12     68.71 o 
  -9  18   7       37.71       44.61     42.13 o 
  -8  18   7        8.01      -20.61     30.27 o 
  -7  18   7        1.28       15.09     34.28 o 
  -6  18   7        5.29       -1.98     19.81 o 
  -5  18   7      523.30      470.01     46.03 o 
  -4  18   7      907.65      895.25     55.98 o 
  -3  18   7      350.74      468.33     29.05 o 
  -2  18   7      359.60      364.02     27.86 o 
  -1  18   7      487.16      529.93     35.49 o 
   0  18   7     3879.41     3704.70     78.20 o 
   1  18   7     5198.83     5133.35     93.56 o 
   2  18   7      666.03      658.40     55.52 o 
   3  18   7     1265.78     1095.61     72.11 o 
   4  18   7      128.07       83.61     33.42 o 
   5  18   7      165.73      221.38     85.57 o 
   6  18   7      207.40      106.40     58.92 o 
   7  18   7      235.96      167.58    144.11 o 
  -9  19   7       38.86       51.74     37.69 o 
  -8  19   7      147.85       84.37     52.37 o 
  -7  19   7      260.14      234.95     56.52 o 
  -6  19   7      146.48       71.68     33.18 o 
  -5  19   7        1.27        4.66     16.29 o 
  -4  19   7        2.80        8.83     19.82 o 
  -3  19   7     2485.48     2438.80    108.88 o 
  -2  19   7      659.56      704.43     40.17 o 
  -1  19   7        0.54       16.99     16.23 o 
   0  19   7       79.85       79.14     25.78 o 
   1  19   7       34.39       22.41     19.77 o 
   2  19   7       27.81      -34.93     32.71 o 
   3  19   7      844.67      849.06     64.45 o 
   4  19   7      180.64      290.58     45.79 o 
   5  19   7      141.18      177.05     58.67 o 
   6  19   7      548.30      599.67    212.67 o 
  -9  20   7      619.52      687.74     78.84 o 
  -8  20   7        7.68       -6.64     43.95 o 
  -7  20   7        6.93      -37.58     40.84 o 
  -6  20   7      170.29      136.70     35.09 o 
  -5  20   7       62.03       34.94     22.46 o 
  -4  20   7       35.62       20.36     18.02 o 
  -3  20   7       12.85       -3.90     11.64 o 
  -2  20   7      900.46      887.64     72.67 o 
  -1  20   7       91.27       68.84     20.57 o 
   0  20   7     1279.06     1324.74     65.63 o 
   1  20   7        2.78      -29.03     18.46 o 
   2  20   7      253.75      246.54     42.30 o 
   3  20   7      327.01      328.25     44.21 o 
   4  20   7       19.80       47.15     44.26 o 
   5  20   7       40.66      166.01     81.62 o 
   6  20   7        9.51       79.61    101.70 o 
  -9  21   7       43.83        7.72     48.12 o 
  -8  21   7       61.27       34.71     44.72 o 
  -7  21   7        9.89        4.86     47.80 o 
  -6  21   7      889.62      878.82     75.37 o 
  -5  21   7      716.84      872.41    129.57 o 
  -4  21   7       71.93       64.18     20.52 o 
  -3  21   7        4.76      -28.67     14.33 o 
  -2  21   7     1313.74     1259.70     50.77 o 
  -1  21   7       13.45       42.93     24.43 o 
   0  21   7      587.82      655.91     43.62 o 
   1  21   7       78.68      131.13     30.85 o 
   2  21   7     2292.99     2184.21     82.90 o 
   3  21   7       14.18       46.34     28.31 o 
   4  21   7       20.46       60.22     31.39 o 
   5  21   7       15.97      121.21     53.85 o 
   6  21   7       57.96       71.65    108.84 o 
  -9  22   7        6.76       23.86     48.90 o 
  -8  22   7       43.08       38.86     43.40 o 
  -7  22   7        0.52        8.05     40.67 o 
  -6  22   7      226.70      239.76     43.24 o 
  -5  22   7        1.64       32.20     21.73 o 
  -4  22   7      529.68      519.66     75.76 o 
  -3  22   7      620.94      616.79     53.90 o 
  -2  22   7       59.14       67.96     23.57 o 
  -1  22   7      752.46      761.97     44.86 o 
   0  22   7       17.84       -0.57     23.18 o 
   1  22   7     1286.52     1345.12     66.53 o 
   2  22   7        5.88       -2.73     26.37 o 
   3  22   7       24.46      -18.56     32.03 o 
   4  22   7      344.27      286.78     54.04 o 
   5  22   7       74.26      250.11     66.11 o 
   6  22   7        1.79      -76.34    102.88 o 
  -9  23   7      390.01      360.34     69.54 o 
  -8  23   7       14.43       -7.22     35.07 o 
  -7  23   7      271.76      161.81    106.55 o 
  -6  23   7       12.74      -17.81     35.53 o 
  -5  23   7      595.88      606.82     59.33 o 
  -4  23   7      371.59      419.65     48.11 o 
  -3  23   7      494.04      518.89     51.71 o 
  -2  23   7     7517.93     7161.44    131.29 o 
  -1  23   7     1167.62     1204.67     53.00 o 
   0  23   7      214.37      188.19     29.19 o 
   1  23   7     3481.28     3152.41     94.77 o 
   2  23   7     1886.83     1589.59     76.79 o 
   3  23   7        6.11       86.24     35.04 o 
   4  23   7      109.62      113.03     47.42 o 
   5  23   7      407.43      579.92    135.31 o 
   6  23   7        6.64      365.06    147.24 o 
  -9  24   7        3.41      -23.88     39.39 o 
  -8  24   7      747.00      658.54     90.63 o 
  -7  24   7      642.47      674.57     83.29 o 
  -6  24   7        2.25      -33.16     68.10 o 
  -5  24   7      142.09      128.38     31.74 o 
  -4  24   7     1820.54     1849.64     82.97 o 
  -3  24   7      393.76      354.06     45.41 o 
  -2  24   7      505.69      491.98     38.53 o 
  -1  24   7      652.60      765.57     54.96 o 
   0  24   7       22.52       -9.91     19.96 o 
   1  24   7    17159.21    16264.95    239.07 o 
   2  24   7        0.52       -2.45     25.10 o 
   3  24   7       42.47      132.64     34.93 o 
   4  24   7        5.47       43.49     37.29 o 
   5  24   7        0.34      101.40     36.61 o 
   6  24   7       16.20      239.44    132.19 o 
  -9  25   7       69.07       73.16     45.66 o 
  -8  25   7      385.60      265.56     70.62 o 
  -7  25   7      321.05      249.54     61.18 o 
  -6  25   7        2.35      -22.28     27.56 o 
  -5  25   7      445.76      513.71     55.51 o 
  -4  25   7       39.46       46.56     26.51 o 
  -3  25   7     1855.23     1824.12     81.30 o 
  -2  25   7      320.47      382.62     45.64 o 
  -1  25   7       44.91       38.47     26.34 o 
   0  25   7      220.81      194.02     29.60 o 
   1  25   7      520.70      510.67     58.86 o 
   2  25   7      123.86       66.48     55.30 o 
   3  25   7      147.74      134.36     34.42 o 
   4  25   7      652.79      562.54     97.46 o 
   5  25   7     1740.24     2264.97    525.31 o 
   6  25   7       34.68      117.16    130.25 o 
  -8  26   7        3.85      -53.40     37.58 o 
  -7  26   7      278.45      202.01     56.87 o 
  -6  26   7        1.62      -16.08     30.59 o 
  -5  26   7       78.91       85.07     31.03 o 
  -4  26   7      431.92      528.83     56.01 o 
  -3  26   7       90.66       94.64     31.34 o 
  -2  26   7     4536.20     4474.26    118.75 o 
  -1  26   7     3477.80     3383.84    105.57 o 
   0  26   7      110.55      101.31     28.22 o 
   1  26   7      183.50      168.13     36.38 o 
   2  26   7      136.56       36.95     26.78 o 
   3  26   7      975.79     1043.20    124.46 o 
   4  26   7       20.74       24.18     33.36 o 
   5  26   7     1046.59     1352.75    142.29 o 
   6  26   7       25.58        6.18    116.87 o 
  -8  27   7       66.13      -70.22     35.11 o 
  -7  27   7        0.18       26.06     42.03 o 
  -6  27   7      685.21      793.28     86.47 o 
  -5  27   7      455.39      415.47     55.82 o 
  -4  27   7        5.38       11.68     21.23 o 
  -3  27   7       31.90       37.31     28.63 o 
  -2  27   7       94.88       38.61     27.27 o 
  -1  27   7      131.15      162.88     37.94 o 
   0  27   7      298.45      308.71     37.94 o 
   1  27   7     1735.26     1811.80     78.15 o 
   2  27   7     1060.14     1007.47     69.05 o 
   3  27   7     4053.12     3791.24    132.29 o 
   4  27   7        8.82       40.62     61.27 o 
   5  27   7      258.89      426.11    221.72 o 
   6  27   7       82.35      186.71    126.17 o 
  -8  28   7      141.49       51.40     67.32 o 
  -7  28   7       45.20        9.75     40.45 o 
  -6  28   7      460.71      353.01     63.45 o 
  -5  28   7        0.21      -31.82     26.70 o 
  -4  28   7       67.22       50.71     25.05 o 
  -3  28   7      781.67      828.83     68.10 o 
  -2  28   7     6736.70     6183.90    146.69 o 
  -1  28   7      217.38      213.19     55.60 o 
   0  28   7     3273.71     3176.46     85.60 o 
   1  28   7      196.65      192.69     35.90 o 
   2  28   7       22.77       -1.90     24.77 o 
   3  28   7     2298.60     2177.63    179.35 o 
   4  28   7        0.03       52.51     54.63 o 
   5  28   7        7.21      139.28     62.85 o 
   6  28   7       34.05      -54.73    105.65 o 
  -8  29   7       51.99       25.37     48.44 o 
  -7  29   7      202.03      199.27     60.67 o 
  -6  29   7      609.42      510.51     74.40 o 
  -5  29   7     1412.53     1339.16     93.08 o 
  -4  29   7       27.63       15.53     24.30 o 
  -3  29   7       21.30       14.99     25.99 o 
  -2  29   7     1886.33     1988.48     85.45 o 
  -1  29   7    13921.40    13403.69    224.22 o 
   0  29   7     1694.22     1621.13     79.45 o 
   1  29   7      153.30      118.61     31.58 o 
   2  29   7      481.33      375.72     45.78 o 
   3  29   7     2119.67     1910.02    142.03 o 
   4  29   7      383.74      380.12     89.83 o 
   5  29   7      241.52      342.62    235.81 o 
   6  29   7       18.83      -52.44    114.39 o 
  -8  30   7      288.88      275.25     67.91 o 
  -7  30   7       37.52       79.66     51.03 o 
  -6  30   7       91.80       33.00     41.53 o 
  -5  30   7        3.59      -22.16     24.26 o 
  -4  30   7      121.76       77.68     32.49 o 
  -3  30   7      116.95      124.05     34.62 o 
  -2  30   7     1891.49     1835.55     84.48 o 
  -1  30   7      274.30      250.37     42.48 o 
   0  30   7        1.42      -26.72     23.00 o 
   1  30   7      898.82      805.00     62.27 o 
   2  30   7      183.46      187.70     87.21 o 
   3  30   7      515.04      462.56     53.30 o 
   4  30   7        0.16       44.24    130.11 o 
   5  30   7        0.01       50.16    196.78 o 
  -8  31   7       58.76       12.69     64.11 o 
  -7  31   7       40.78       -2.87     38.17 o 
  -6  31   7      996.94     1079.97    132.46 o 
  -5  31   7      465.95      527.46     63.12 o 
  -4  31   7      147.95      164.85     37.16 o 
  -3  31   7      143.86       91.00     38.58 o 
  -2  31   7     2950.97     2994.95    105.37 o 
  -1  31   7      319.66      282.81     43.78 o 
   0  31   7      847.64      849.11     66.03 o 
   1  31   7      368.69      257.21     57.34 o 
   2  31   7     1149.59     1150.50     88.56 o 
   3  31   7     1047.41      986.53     92.84 o 
   4  31   7       88.87      203.73    118.37 o 
   5  31   7      240.64      274.92    297.88 o 
  -8  32   7      174.60      117.98     54.37 o 
  -7  32   7      155.59      143.33     55.58 o 
  -6  32   7       10.73      -23.37     68.65 o 
  -5  32   7      106.96       83.01     54.59 o 
  -4  32   7       14.00        7.88     23.29 o 
  -3  32   7     1374.18     1225.57     92.69 o 
  -2  32   7     5376.69     5088.86    137.50 o 
  -1  32   7        0.02       -3.55     28.14 o 
   0  32   7     2195.53     2014.15     84.37 o 
   1  32   7       62.69       71.56     36.77 o 
   2  32   7      332.83      351.48     53.33 o 
   3  32   7       55.53       52.23     59.40 o 
   4  32   7       14.98      105.08    107.85 o 
   5  32   7        2.89       53.79    108.98 o 
  -8  33   7        8.72      -14.17     46.98 o 
  -7  33   7        0.42       18.44     45.72 o 
  -6  33   7     1344.54     1194.33    142.31 o 
  -5  33   7       64.76      126.37     41.78 o 
  -4  33   7      925.17      908.41     79.02 o 
  -3  33   7      553.10      642.53     64.99 o 
  -2  33   7        1.15      120.58     34.32 o 
  -1  33   7     1210.48     1143.61     79.51 o 
   0  33   7      558.35      520.56     55.87 o 
   1  33   7     1537.45     1475.99    100.22 o 
   2  33   7      340.32      274.57     75.28 o 
   3  33   7      962.23     1026.24     94.23 o 
   4  33   7       60.36      239.73     75.48 o 
   5  33   7      189.96      514.73    107.25 o 
  -8  34   7        0.16      -43.09     39.45 o 
  -7  34   7        0.01        6.00     46.71 o 
  -6  34   7        0.06       58.97     55.54 o 
  -5  34   7       27.97       36.86     31.43 o 
  -4  34   7      759.34      665.74     68.36 o 
  -3  34   7      165.96      128.51     39.07 o 
  -2  34   7      178.29      126.23     37.35 o 
  -1  34   7      135.29       63.62     31.38 o 
   0  34   7      396.39      309.42     63.29 o 
   1  34   7        0.92      -13.25     26.91 o 
   2  34   7       25.46       59.04     54.38 o 
   3  34   7      121.54      133.73    149.00 o 
   4  34   7       11.89       43.89    115.07 o 
   5  34   7       39.99       27.65    117.38 o 
  -7  35   7       19.19       21.58     45.84 o 
  -6  35   7        2.88        6.55     55.59 o 
  -5  35   7      213.79      103.12     41.04 o 
  -4  35   7      712.99      868.75     78.65 o 
  -3  35   7      682.98      673.92     67.75 o 
  -2  35   7      458.39      477.54     57.49 o 
  -1  35   7      173.30      100.42     62.61 o 
   0  35   7      400.32      416.63     58.09 o 
   1  35   7       20.86       11.68     36.57 o 
   2  35   7       66.63      159.58     66.28 o 
   3  35   7       39.15       50.09    108.89 o 
   4  35   7      344.68      330.98     81.01 o 
   5  35   7      338.68      524.35    100.85 o 
  -7  36   7      583.38      552.55     87.13 o 
  -6  36   7      437.35      266.46     84.59 o 
  -5  36   7      113.00      -19.74     39.60 o 
  -4  36   7      218.88      226.26     42.66 o 
  -3  36   7      112.19       54.95     34.23 o 
  -2  36   7      282.76      291.83     49.20 o 
  -1  36   7       18.68       44.65     31.19 o 
   0  36   7      158.62      146.34     38.10 o 
   1  36   7       27.02       53.56     65.49 o 
   2  36   7        9.84       40.67     74.73 o 
   3  36   7      283.64      401.55    204.49 o 
   4  36   7      170.22      150.87    177.95 o 
   5  36   7        5.31      228.71    361.85 o 
  -7  37   7     1917.94     2030.38    156.14 o 
  -6  37   7      620.05      668.82    193.19 o 
  -5  37   7        1.75        1.30     37.27 o 
  -4  37   7        2.45      -17.40     54.93 o 
  -3  37   7      481.88      395.45     56.76 o 
  -2  37   7      927.32      837.08     74.38 o 
  -1  37   7       34.38       37.54     28.97 o 
   0  37   7      162.65      126.03     69.10 o 
   1  37   7      404.72      397.30    117.73 o 
   2  37   7      367.77      391.68    116.58 o 
   3  37   7      158.75      208.71     91.23 o 
   4  37   7        0.01       52.18    238.52 o 
  -7  38   7      271.55      215.25     67.23 o 
  -6  38   7       21.38      103.12    107.10 o 
  -5  38   7      178.73       94.07     48.48 o 
  -4  38   7      121.85      137.23     45.86 o 
  -3  38   7      360.47      297.59     51.40 o 
  -2  38   7        0.04       83.65     33.24 o 
  -1  38   7        3.37       29.65     26.55 o 
   0  38   7     1446.87     1677.13    120.10 o 
   1  38   7        0.31      163.67     81.58 o 
   2  38   7       88.79      147.28     88.25 o 
   3  38   7      276.37      512.93    122.73 o 
   4  38   7        0.09       70.54    186.24 o 
  -7  39   7       24.88       11.22     47.61 o 
  -6  39   7       25.61       12.51     62.96 o 
  -5  39   7      257.53      247.80     61.93 o 
  -4  39   7      152.57      183.84     43.52 o 
  -3  39   7      275.37      232.72     49.93 o 
  -2  39   7      409.17      367.17     55.94 o 
  -1  39   7      286.11      276.46     58.00 o 
   0  39   7      216.36      222.21     87.59 o 
   1  39   7      710.34      994.41    181.55 o 
   2  39   7        1.34      108.65     76.38 o 
   3  39   7      107.27      306.23    108.13 o 
   4  39   7       88.89       79.84     91.24 o 
  -6  40   7        0.20      -52.38     45.47 o 
  -5  40   7        0.60      -52.64     94.25 o 
  -4  40   7        7.61      -37.78     48.16 o 
  -3  40   7      233.13      268.07     49.02 o 
  -2  40   7       47.31       67.52     35.00 o 
  -1  40   7       11.90       29.70     40.48 o 
   0  40   7       16.85      100.03     61.64 o 
   1  40   7       20.79       87.97     63.77 o 
   2  40   7      523.04      607.22    145.58 o 
   3  40   7        1.29      138.07     90.23 o 
   4  40   7       55.34      323.38    100.91 o 
  -6  41   7      151.57      142.07     56.44 o 
  -5  41   7        6.61       24.83     59.74 o 
  -4  41   7       27.55        1.60     48.06 o 
  -3  41   7        5.99       17.81     32.42 o 
  -2  41   7      641.10      652.63    111.23 o 
  -1  41   7      311.46      287.88     54.75 o 
   0  41   7      170.44      131.79     82.27 o 
   1  41   7       20.22      222.86     88.05 o 
   2  41   7      590.08      888.67    172.12 o 
   3  41   7       16.09      242.27     94.78 o 
  -6  42   7       76.83       32.72     52.97 o 
  -5  42   7      106.23      -19.89    143.99 o 
  -4  42   7       53.50       20.66     80.93 o 
  -3  42   7      283.29      221.97    132.62 o 
  -2  42   7      355.78      293.22     52.95 o 
  -1  42   7       27.33      223.82     67.18 o 
   0  42   7      102.34      156.79     68.26 o 
   1  42   7        3.07      116.02     83.05 o 
   2  42   7      642.43      814.87    172.60 o 
   3  42   7       18.01      149.32     82.94 o 
  -6  43   7      557.59      406.72     86.51 o 
  -5  43   7       12.26       23.38     72.23 o 
  -4  43   7       50.24       63.98     40.04 o 
  -3  43   7      284.78      323.65     57.01 o 
  -2  43   7        6.28       79.23     41.83 o 
  -1  43   7      268.25      323.46     77.92 o 
   0  43   7      376.57      436.26    114.12 o 
   1  43   7      100.37      290.17     92.70 o 
   2  43   7      501.16      646.09    158.93 o 
   3  43   7       12.55      177.58     85.76 o 
  -5  44   7      167.34       36.56     64.78 o 
  -4  44   7       36.39       20.58     59.20 o 
  -3  44   7      854.73      918.01     85.58 o 
  -2  44   7      434.19      564.44    104.63 o 
  -1  44   7       14.31      137.11     63.08 o 
   0  44   7       94.99      149.13     76.01 o 
   1  44   7       58.82      145.34     78.41 o 
   2  44   7        1.13      260.28     96.90 o 
   3  44   7       33.96      380.99    107.03 o 
  -5  45   7      227.02      171.18     83.02 o 
  -4  45   7      102.01      120.99     55.31 o 
  -3  45   7      390.10      481.22     76.74 o 
  -2  45   7      126.03      247.15     68.89 o 
  -1  45   7       90.05      219.69     80.53 o 
   0  45   7      110.24      183.35     73.88 o 
   1  45   7       14.45      120.96     68.16 o 
   2  45   7       13.44      170.90     76.72 o 
   3  45   7      248.27      353.84    101.99 o 
  -5  46   7      654.47      604.65    118.39 o 
  -4  46   7       39.87        4.46     55.37 o 
  -3  46   7      334.52      347.36     67.26 o 
  -2  46   7      747.22      918.00    121.66 o 
  -1  46   7       61.44      134.24     74.33 o 
   0  46   7        1.29      168.80     82.60 o 
   1  46   7      522.91      980.07    183.02 o 
   2  46   7       67.80      285.24    102.48 o 
  -4  47   7      257.39      405.61     74.28 o 
  -3  47   7      829.14      784.88    116.84 o 
  -2  47   7      209.41      344.55     83.66 o 
  -1  47   7       13.41       69.85     67.04 o 
   0  47   7        6.92      124.15     80.95 o 
   1  47   7      196.38      185.04     74.04 o 
   2  47   7       67.10      162.16     74.68 o 
  -4  48   7       38.79       57.80     48.87 o 
  -3  48   7      628.18      858.27    122.33 o 
  -2  48   7      181.29      471.43     92.70 o 
  -1  48   7       64.76       64.72     55.20 o 
   0  48   7       14.75      178.83     75.83 o 
   1  48   7       56.48      173.39     85.94 o 
  -4  49   7       47.53      181.31     88.12 o 
  -3  49   7        2.54      125.44     86.02 o 
  -2  49   7        0.14      209.03     67.97 o 
  -1  49   7      421.18      368.63    106.39 o 
   0  49   7       96.49      247.52     95.61 o 
   1  49   7      306.71      558.79    126.70 o 
  -3  50   7       45.02      137.28     70.58 o 
  -2  50   7       85.46      205.70     68.15 o 
  -1  50   7       29.51      411.42     99.00 o 
   0  50   7      222.20      443.44    122.81 o 
  -2  51   7       18.62      228.09     76.67 o 
  -1  51   7       50.57      364.23    103.34 o 
  -9   0   8        0.51       -1.02     25.98 o 
  -8   0   8       43.83       77.78     26.65 o 
  -7   0   8      109.02       73.71     29.77 o 
  -6   0   8     5632.87     5972.37    158.35 o 
  -5   0   8      722.38      786.32     63.44 o 
  -4   0   8    35676.55    38365.84    492.34 o 
  -3   0   8     1486.66     1568.91     61.98 o 
  -2   0   8      927.58      943.70     45.71 o 
  -1   0   8      740.34      710.11     45.51 o 
   0   0   8     1938.99     1963.44     67.99 o 
   1   0   8     1243.33     1391.98     58.51 o 
   2   0   8     5871.09     5846.24    156.35 o 
   3   0   8     3245.40     2982.84    198.85 o 
   4   0   8       78.51      -89.31     61.89 o 
   5   0   8       69.59       12.22     74.66 o 
   6   0   8      488.42      562.45    144.82 o 
   7   0   8       25.79        6.86     82.87 o 
 -10   1   8        5.83      -22.58     85.35 o 
  -9   1   8       96.95      113.29     24.99 o 
  -8   1   8       79.19       59.03     24.50 o 
  -7   1   8      346.35      341.20     35.25 o 
  -6   1   8      113.60      156.72     25.30 o 
  -5   1   8      140.22      201.89     23.98 o 
  -4   1   8        7.27       52.14     14.67 o 
  -3   1   8       64.56       70.77     13.42 o 
  -2   1   8      530.06      528.24     40.66 o 
  -1   1   8    13188.00    12329.21    138.24 o 
   0   1   8     1123.05     1179.11     37.42 o 
   1   1   8       35.78       30.24     13.79 o 
   2   1   8      170.17      153.40     22.29 o 
   3   1   8     2207.76     1916.46     97.71 o 
   4   1   8      475.24      377.72    135.85 o 
   5   1   8      998.29      861.54    111.69 o 
   6   1   8        0.69      150.37     91.02 o 
   7   1   8       34.80       -8.43     59.41 o 
 -10   2   8      492.76      575.19    161.43 o 
  -9   2   8      585.69      594.54     57.60 o 
  -8   2   8      245.57      251.88     28.06 o 
  -7   2   8       55.70       42.79     18.15 o 
  -6   2   8      374.27      414.95     37.40 o 
  -5   2   8       86.78      108.64     19.57 o 
  -4   2   8     1798.82     2037.25     54.31 o 
  -3   2   8       73.80       84.26     14.16 o 
  -2   2   8    10098.15     9513.17    192.70 o 
  -1   2   8     5203.42     4883.60     80.90 o 
   0   2   8       62.41       44.99     12.14 o 
   1   2   8        9.02       20.88     10.62 o 
   2   2   8      174.94      167.50     21.34 o 
   3   2   8        1.91      -61.84     30.92 o 
   4   2   8      115.07       66.57     45.69 o 
   5   2   8      349.24      373.47     67.89 o 
   6   2   8       77.76      179.59     56.05 o 
   7   2   8       85.88      186.08     78.49 o 
 -10   3   8        5.26       -3.47     68.71 o 
  -9   3   8      239.70      201.48     42.82 o 
  -8   3   8       45.85       50.40     19.00 o 
  -7   3   8       33.26       52.45     20.90 o 
  -6   3   8      501.07      513.02     39.99 o 
  -5   3   8     3580.82     3466.10     76.63 o 
  -4   3   8     5955.07     6518.95    102.15 o 
  -3   3   8     1997.59     1881.01     47.96 o 
  -2   3   8      778.99      699.15     33.85 o 
  -1   3   8       14.17       19.32     12.19 o 
   0   3   8      808.89      856.23     39.07 o 
   1   3   8       31.83        3.40     10.16 o 
   2   3   8     1137.23     1121.01     42.21 o 
   3   3   8     1903.30     1780.07     97.57 o 
   4   3   8       26.08       50.29     41.01 o 
   5   3   8      297.37      254.80     59.04 o 
   6   3   8      221.09      306.56     68.60 o 
   7   3   8      312.90      245.07     82.46 o 
 -10   4   8       40.49       10.78     47.55 o 
  -9   4   8      229.25      178.48     50.97 o 
  -8   4   8      242.78      246.23     27.62 o 
  -7   4   8      723.12      789.40     51.46 o 
  -6   4   8       54.94       30.59     19.73 o 
  -5   4   8      359.00      339.54     30.27 o 
  -4   4   8        8.92       15.85     11.29 o 
  -3   4   8     3400.93     3556.43     80.75 o 
  -2   4   8     2228.51     2083.15     48.63 o 
  -1   4   8    15217.31    15289.29    161.44 o 
   0   4   8       10.14       44.18     12.95 o 
   1   4   8       97.77      100.42     16.54 o 
   2   4   8        0.43       -3.04     20.79 o 
   3   4   8      226.55      268.33     37.16 o 
   4   4   8     1612.39     1582.13    117.10 o 
   5   4   8       75.57      193.21     85.54 o 
   6   4   8        5.50       81.95     51.66 o 
   7   4   8       25.17      111.10     74.70 o 
 -10   5   8        1.45      -43.25     45.65 o 
  -9   5   8      194.27      191.53     49.81 o 
  -8   5   8        0.41       38.71     18.00 o 
  -7   5   8      309.50      339.90     34.28 o 
  -6   5   8      105.77      112.31     32.20 o 
  -5   5   8        1.26       -2.18     11.97 o 
  -4   5   8     5534.15     5711.48     94.12 o 
  -3   5   8     1077.79     1144.06     42.63 o 
  -2   5   8     5543.78     5379.11     81.75 o 
  -1   5   8    17822.79    18059.57    243.59 o 
   0   5   8      490.87      593.40     32.34 o 
   1   5   8      150.48      121.01     17.29 o 
   2   5   8      199.82      263.74     35.01 o 
   3   5   8      435.17      433.66     44.50 o 
   4   5   8      693.28      705.09     78.87 o 
   5   5   8      385.63      345.97     65.26 o 
   6   5   8       76.11       18.80     69.43 o 
   7   5   8      149.13      117.19     88.78 o 
 -10   6   8      138.26       92.10     47.59 o 
  -9   6   8       55.11       50.15     30.03 o 
  -8   6   8       36.72       40.06     28.56 o 
  -7   6   8      448.92      497.39     41.60 o 
  -6   6   8      162.33      175.06     27.69 o 
  -5   6   8       15.82       14.88     14.01 o 
  -4   6   8    19224.93    20140.96    212.91 o 
  -3   6   8      869.99      842.92     34.67 o 
  -2   6   8      505.42      475.30     27.97 o 
  -1   6   8     4965.87     5211.71     86.17 o 
   0   6   8     4563.37     5003.36     84.82 o 
   1   6   8     2061.72     1828.98     52.47 o 
   2   6   8     1514.64     1317.31     62.72 o 
   3   6   8       25.71       14.51     24.91 o 
   4   6   8      572.00      589.45     73.03 o 
   5   6   8       43.41       74.61     51.46 o 
   6   6   8      374.88      432.54    108.89 o 
   7   6   8      106.11       32.35     61.83 o 
 -10   7   8        2.99       55.94     42.26 o 
  -9   7   8      280.76      271.37     45.94 o 
  -8   7   8       87.71       96.95     30.86 o 
  -7   7   8      100.06       89.28     19.93 o 
  -6   7   8     3248.95     3346.91     83.58 o 
  -5   7   8      146.58      122.78     19.96 o 
  -4   7   8       81.26       91.44     20.36 o 
  -3   7   8     1813.16     1922.68     48.16 o 
  -2   7   8     8815.93     8405.08    107.68 o 
  -1   7   8     7194.80     7367.46    163.37 o 
   0   7   8     2481.74     2558.36     55.32 o 
   1   7   8       13.25       19.58     11.57 o 
   2   7   8     1010.82      922.45     62.42 o 
   3   7   8     1541.46     1542.09     75.09 o 
   4   7   8      503.95      597.67    115.63 o 
   5   7   8     1499.57     1229.48    105.88 o 
   6   7   8      300.82      347.56     83.24 o 
   7   7   8       92.64      117.20     68.54 o 
 -10   8   8        1.53       64.61     42.28 o 
  -9   8   8      164.24      151.36     38.66 o 
  -8   8   8       29.25       16.04     31.71 o 
  -7   8   8       26.24       21.50     17.86 o 
  -6   8   8     1343.80     1455.20     61.46 o 
  -5   8   8      173.79      158.99     29.01 o 
  -4   8   8     3384.43     3744.45     73.32 o 
  -3   8   8      103.80      130.62     16.00 o 
  -2   8   8     2504.25     2640.64     54.61 o 
  -1   8   8    13527.54    13472.52    164.36 o 
   0   8   8      309.55      439.83     28.32 o 
   1   8   8      218.80      190.66     20.75 o 
   2   8   8      318.95      277.67     38.62 o 
   3   8   8     7436.04     7365.81    149.58 o 
   4   8   8     1125.67      934.17     86.01 o 
   5   8   8       99.75      109.22     51.91 o 
   6   8   8      187.13      151.64     77.24 o 
   7   8   8        7.72       59.64     64.05 o 
 -10   9   8        1.30       33.89     56.67 o 
  -9   9   8       92.91       85.89     34.36 o 
  -8   9   8      118.20      132.68     33.12 o 
  -7   9   8      172.20      172.36     37.51 o 
  -6   9   8       81.86       54.32     20.02 o 
  -5   9   8     2895.29     3221.98     68.98 o 
  -4   9   8     2630.90     2754.17     58.63 o 
  -3   9   8       73.27       55.50     12.64 o 
  -2   9   8       60.28       48.49     11.31 o 
  -1   9   8     1738.54     1760.83     45.36 o 
   0   9   8      387.56      520.94     30.77 o 
   1   9   8     2093.80     2107.12     60.41 o 
   2   9   8     3234.63     3020.01     89.22 o 
   3   9   8    17335.00    17712.59    278.86 o 
   4   9   8       81.77      110.70     46.81 o 
   5   9   8      612.22      627.06     82.39 o 
   6   9   8       11.32       61.51    110.40 o 
   7   9   8       95.84      130.66     66.55 o 
 -10  10   8      579.45      436.05     73.03 o 
  -9  10   8      129.71      109.44     38.21 o 
  -8  10   8      340.84      385.02     47.00 o 
  -7  10   8      110.94      107.74     33.22 o 
  -6  10   8     1885.66     2096.69     59.59 o 
  -5  10   8      126.82      144.88     20.35 o 
  -4  10   8      852.53      883.70     37.01 o 
  -3  10   8      626.29      690.68     32.11 o 
  -2  10   8     1147.42     1241.56     39.22 o 
  -1  10   8     4106.91     4358.99     73.77 o 
   0  10   8      340.65      429.17     28.43 o 
   1  10   8      112.03      119.38     16.48 o 
   2  10   8        2.72       -7.14     29.06 o 
   3  10   8    10839.06    10729.60    188.82 o 
   4  10   8      139.59       41.09     70.72 o 
   5  10   8       12.00      109.10     51.39 o 
   6  10   8        6.77       73.14     46.88 o 
   7  10   8       22.89      168.55     75.27 o 
 -10  11   8       86.04       58.21     59.27 o 
  -9  11   8       12.16        3.47     33.61 o 
  -8  11   8      304.60      404.43     48.42 o 
  -7  11   8     1203.14     1337.82     87.94 o 
  -6  11   8     1879.16     2042.21     65.61 o 
  -5  11   8      334.41      391.31     29.94 o 
  -4  11   8      379.38      453.86     29.20 o 
  -3  11   8     1751.24     1761.77     42.97 o 
  -2  11   8      435.11      376.22     25.32 o 
  -1  11   8     4972.18     5686.57     86.28 o 
   0  11   8      582.71      651.64     32.19 o 
   1  11   8       79.13       86.61     33.35 o 
   2  11   8       69.49       94.95     31.27 o 
   3  11   8      918.28      902.27     66.31 o 
   4  11   8      470.40      473.91     67.11 o 
   5  11   8        1.74       30.71     45.87 o 
   6  11   8        0.03      105.10     62.05 o 
   7  11   8        8.88      154.46     80.16 o 
 -10  12   8       27.42       13.23     40.26 o 
  -9  12   8      343.34      412.90     61.34 o 
  -8  12   8       13.27        3.64     26.98 o 
  -7  12   8      625.04      785.04     98.57 o 
  -6  12   8        0.01       -9.90     18.05 o 
  -5  12   8      105.63      125.47     19.07 o 
  -4  12   8     2559.25     2640.42     56.44 o 
  -3  12   8      114.28       80.92     14.01 o 
  -2  12   8     2718.77     2710.04     52.22 o 
  -1  12   8      669.57      815.83     34.22 o 
   0  12   8     2308.13     2640.28     55.15 o 
   1  12   8     3369.83     3073.54     56.26 o 
   2  12   8      856.61      843.60     59.88 o 
   3  12   8       80.97       36.72     30.44 o 
   4  12   8      266.29      271.92     56.89 o 
   5  12   8       19.89      -18.69     69.74 o 
   6  12   8       60.91      143.11     50.73 o 
   7  12   8       44.82      108.44     69.60 o 
  -9  13   8      128.40      205.96     89.69 o 
  -8  13   8      529.85      694.89     88.72 o 
  -7  13   8      317.28      329.17     57.16 o 
  -6  13   8      475.71      442.97     46.48 o 
  -5  13   8        0.71      -14.47     14.39 o 
  -4  13   8     1417.93     1409.33     42.01 o 
  -3  13   8      145.86      135.17     16.74 o 
  -2  13   8     2454.85     2586.99     50.80 o 
  -1  13   8      431.48      539.50     28.95 o 
   0  13   8     1217.55     1316.63     40.12 o 
   1  13   8        0.11      -26.92     22.48 o 
   2  13   8       60.08      104.68     31.25 o 
   3  13   8      213.23      185.76     36.73 o 
   4  13   8        1.66       -3.56     36.52 o 
   5  13   8       15.04       28.18     40.67 o 
   6  13   8        3.50      -12.77     58.76 o 
   7  13   8       26.94      102.50     70.71 o 
  -9  14   8       57.79       32.49     49.94 o 
  -8  14   8        0.07       -3.06     38.69 o 
  -7  14   8       15.15      -15.53     21.56 o 
  -6  14   8      756.79      856.24     62.90 o 
  -5  14   8       59.65       18.23     17.99 o 
  -4  14   8     1911.99     1970.87     47.82 o 
  -3  14   8     1346.15     1340.90     38.78 o 
  -2  14   8     3599.02     3638.62     61.58 o 
  -1  14   8     7005.48     7361.39     94.84 o 
   0  14   8       10.86        6.58     11.59 o 
   1  14   8      120.30       53.14     23.01 o 
   2  14   8        0.03       12.82     25.16 o 
   3  14   8     1140.62     1127.04     83.33 o 
   4  14   8      244.72      277.54     59.78 o 
   5  14   8      174.85      190.76     50.05 o 
   6  14   8      269.21      378.89     92.35 o 
  -9  15   8       30.48       -3.59     45.93 o 
  -8  15   8       12.59      -41.55     33.25 o 
  -7  15   8        5.61        0.32     27.20 o 
  -6  15   8      544.34      666.38     54.97 o 
  -5  15   8        6.44        3.50     16.08 o 
  -4  15   8      283.06      306.27     38.84 o 
  -3  15   8        1.23       11.76      8.82 o 
  -2  15   8       62.80       45.41     10.68 o 
  -1  15   8     1248.17     1304.19     38.52 o 
   0  15   8     4146.67     4171.79     73.27 o 
   1  15   8      486.12      514.04     36.64 o 
   2  15   8       54.65       35.23     28.47 o 
   3  15   8      563.67      608.48     70.47 o 
   4  15   8        8.72      -23.38     68.87 o 
   5  15   8       11.95       34.89     53.07 o 
   6  15   8        0.21       22.30     54.91 o 
  -9  16   8      175.85      115.64     53.70 o 
  -8  16   8      181.12      110.32     48.01 o 
  -7  16   8      466.51      534.76     83.79 o 
  -6  16   8        0.25        1.44     19.36 o 
  -5  16   8        2.34       19.40     17.69 o 
  -4  16   8        7.35       15.76     12.49 o 
  -3  16   8      626.37      638.82     36.83 o 
  -2  16   8      964.22     1036.73     36.13 o 
  -1  16   8      797.81      804.27     34.55 o 
   0  16   8     1167.78     1102.89     41.59 o 
   1  16   8       37.21       33.59     24.14 o 
   2  16   8      536.79      473.21     50.96 o 
   3  16   8     1032.57      981.23     70.22 o 
   4  16   8       39.26       83.39     31.61 o 
   5  16   8        0.00      -19.13     75.49 o 
   6  16   8       26.20       59.74     59.59 o 
  -9  17   8        1.39       34.13     45.10 o 
  -8  17   8       52.33      -19.69     43.48 o 
  -7  17   8      141.26      118.96     36.56 o 
  -6  17   8        4.95       16.71     29.40 o 
  -5  17   8       78.14       83.84     24.58 o 
  -4  17   8      594.47      641.60     52.95 o 
  -3  17   8      982.72     1080.06     47.71 o 
  -2  17   8     3562.62     3468.47     77.50 o 
  -1  17   8      136.14      124.71     19.88 o 
   0  17   8      175.55      202.22     28.63 o 
   1  17   8      675.77      623.89     52.40 o 
   2  17   8      132.73       92.08     35.44 o 
   3  17   8        9.75        1.16     27.12 o 
   4  17   8      602.77      655.38     61.93 o 
   5  17   8        7.47        3.96     48.19 o 
   6  17   8       52.74      141.11     64.35 o 
  -9  18   8       50.39       79.27     46.66 o 
  -8  18   8       15.29      -24.78     30.89 o 
  -7  18   8      347.65      321.08     50.51 o 
  -6  18   8       77.88       66.92     30.47 o 
  -5  18   8        6.07        3.94     22.55 o 
  -4  18   8     1806.76     1953.48    130.66 o 
  -3  18   8       55.72       83.73     20.54 o 
  -2  18   8        7.85        6.54     10.06 o 
  -1  18   8      309.36      279.60     23.78 o 
   0  18   8      334.76      464.78     38.55 o 
   1  18   8     3419.63     3362.44    105.95 o 
   2  18   8      506.14      498.73     52.69 o 
   3  18   8      210.67      252.97     41.71 o 
   4  18   8        8.89       67.70     64.40 o 
   5  18   8      181.75      245.69     65.17 o 
   6  18   8       12.29      141.51     61.88 o 
  -9  19   8      272.21      156.94     58.36 o 
  -8  19   8       75.09       81.99     46.68 o 
  -7  19   8      451.46      328.89     92.95 o 
  -6  19   8       54.85       34.69     22.90 o 
  -5  19   8       45.41       33.75     24.06 o 
  -4  19   8     1932.83     2111.01     73.19 o 
  -3  19   8     1002.30     1131.48     43.28 o 
  -2  19   8      209.25      134.31     17.90 o 
  -1  19   8      237.19      247.06     22.97 o 
   0  19   8      481.22      560.46     41.30 o 
   1  19   8       19.57       -9.06     44.60 o 
   2  19   8       14.48      -16.53     23.22 o 
   3  19   8        9.38       40.73     29.62 o 
   4  19   8       47.95       42.98     32.69 o 
   5  19   8      210.89      233.94     67.72 o 
   6  19   8        1.53      137.77     63.17 o 
  -9  20   8        0.41      -37.51     65.53 o 
  -8  20   8      127.64       86.75     48.78 o 
  -7  20   8       42.66       -6.46     30.95 o 
  -6  20   8      361.84      328.01     42.92 o 
  -5  20   8      330.76      316.77     38.87 o 
  -4  20   8      443.05      444.63     41.59 o 
  -3  20   8       72.08       51.00     19.76 o 
  -2  20   8      378.84      348.11     30.07 o 
  -1  20   8      148.40      196.20     24.08 o 
   0  20   8       27.25       34.96     21.96 o 
   1  20   8     1193.30     1124.13     67.87 o 
   2  20   8       10.27       25.12     28.11 o 
   3  20   8       19.96       15.66     27.95 o 
   4  20   8       10.88       65.53     37.39 o 
   5  20   8       24.99       28.69     83.07 o 
   6  20   8      316.29      431.16    160.53 o 
  -9  21   8        1.07      -12.11     67.58 o 
  -8  21   8       20.97        6.21     59.25 o 
  -7  21   8       16.82      -30.89     41.45 o 
  -6  21   8      856.50      839.48     75.24 o 
  -5  21   8      190.63      169.78     33.45 o 
  -4  21   8      321.64      282.77     45.47 o 
  -3  21   8      153.98      147.95     26.67 o 
  -2  21   8      288.24      308.75     32.68 o 
  -1  21   8      222.06      320.11     31.61 o 
   0  21   8      501.17      596.20     58.63 o 
   1  21   8        1.16        0.77     28.82 o 
   2  21   8     4025.67     3581.03    106.32 o 
   3  21   8      123.79       90.70     35.47 o 
   4  21   8        1.77       36.63     46.74 o 
   5  21   8        0.64       62.98     50.96 o 
   6  21   8      121.21      244.38     68.99 o 
  -9  22   8       50.20       18.33     44.91 o 
  -8  22   8        2.55      -24.58     34.06 o 
  -7  22   8       91.45       32.74     33.04 o 
  -6  22   8       59.80       44.03     35.65 o 
  -5  22   8      413.04      398.13     62.93 o 
  -4  22   8       40.87       86.71     36.46 o 
  -3  22   8       32.65       17.60     21.58 o 
  -2  22   8     1618.25     1540.16     56.35 o 
  -1  22   8       10.75        0.66     16.21 o 
   0  22   8       19.96       39.58     21.70 o 
   1  22   8     2287.50     2031.63     83.69 o 
   2  22   8      154.40      160.34     33.73 o 
   3  22   8       10.54       67.66     47.34 o 
   4  22   8       44.31       70.78     45.89 o 
   5  22   8        9.83        7.47     81.05 o 
   6  22   8       41.62      114.76    118.53 o 
  -9  23   8      413.55      177.04     95.56 o 
  -8  23   8        2.00       16.83     41.22 o 
  -7  23   8        8.71      -19.61     33.47 o 
  -6  23   8        0.91       24.11     27.31 o 
  -5  23   8       86.85      118.04     31.96 o 
  -4  23   8      180.49      191.75     35.48 o 
  -3  23   8       15.13       26.19     21.32 o 
  -2  23   8        2.91       14.04     17.85 o 
  -1  23   8     2072.96     2053.39     74.73 o 
   0  23   8       20.93      -17.80     28.49 o 
   1  23   8     3577.44     3436.14    101.70 o 
   2  23   8      107.40       96.10     30.63 o 
   3  23   8     1368.71     1279.38    114.37 o 
   4  23   8       59.24      177.39     47.66 o 
   5  23   8      471.64      570.98    120.18 o 
   6  23   8      268.14      388.65    159.62 o 
  -9  24   8       12.18       24.29     46.75 o 
  -8  24   8        4.24       30.46     37.43 o 
  -7  24   8       20.22      -27.37     36.63 o 
  -6  24   8      380.02      283.04     72.34 o 
  -5  24   8      292.15      354.16     50.26 o 
  -4  24   8      287.80      332.27     45.00 o 
  -3  24   8       26.67       -0.11     37.83 o 
  -2  24   8       62.67       51.49     21.85 o 
  -1  24   8      819.72      797.77     59.86 o 
   0  24   8      597.13      716.89     50.80 o 
   1  24   8    26105.46    24889.16    325.50 o 
   2  24   8       92.67       25.60     35.85 o 
   3  24   8      443.11      457.03     54.17 o 
   4  24   8       83.05      126.18     47.10 o 
   5  24   8       11.76      138.15     59.81 o 
   6  24   8      107.22      -31.15    104.81 o 
  -9  25   8       27.89       56.79     47.26 o 
  -8  25   8      296.27      356.74    127.99 o 
  -7  25   8       15.59        9.59     50.39 o 
  -6  25   8       52.86       17.21     28.64 o 
  -5  25   8       38.47       63.61     33.47 o 
  -4  25   8      230.22      250.93     42.31 o 
  -3  25   8     1412.32     1371.12     83.94 o 
  -2  25   8      130.96      129.20     57.29 o 
  -1  25   8     3130.03     3172.20     98.42 o 
   0  25   8     1374.63     1424.08     68.56 o 
   1  25   8      551.30      589.33     55.50 o 
   2  25   8      669.96      591.43     73.58 o 
   3  25   8       92.93       72.31     46.40 o 
   4  25   8       98.43      198.49     89.25 o 
   5  25   8     3190.28     3123.56    268.94 o 
   6  25   8       61.90       30.41    114.15 o 
  -9  26   8        1.53      -19.88     99.21 o 
  -8  26   8     1161.69     1163.14    219.88 o 
  -7  26   8        8.13      -46.97     40.58 o 
  -6  26   8     1007.65     1046.26     85.53 o 
  -5  26   8      170.89      110.69     47.53 o 
  -4  26   8     1378.46     1481.51     85.91 o 
  -3  26   8      707.33      710.98     62.30 o 
  -2  26   8     8423.66     7567.75    161.72 o 
  -1  26   8     4142.75     3965.59    112.61 o 
   0  26   8     1778.30     1605.36     64.18 o 
   1  26   8      117.46       84.66     31.40 o 
   2  26   8      726.02      621.89     58.01 o 
   3  26   8        0.42       -9.37     45.72 o 
   4  26   8       13.87      117.34     69.01 o 
   5  26   8      816.36     1292.24    401.37 o 
   6  26   8        1.48       65.94    128.88 o 
  -8  27   8      435.83      531.79     81.95 o 
  -7  27   8       23.14        9.36     53.12 o 
  -6  27   8     1673.35     1632.08     98.23 o 
  -5  27   8        1.72      -20.75     29.22 o 
  -4  27   8      107.03      168.66     37.04 o 
  -3  27   8       30.41       35.66     53.61 o 
  -2  27   8      162.93      152.35     41.93 o 
  -1  27   8        0.06      -33.48     21.97 o 
   0  27   8     3185.21     2926.77     81.93 o 
   1  27   8      181.32      120.37     48.87 o 
   2  27   8       13.09        9.04     39.98 o 
   3  27   8        0.02       44.34     33.65 o 
   4  27   8       46.45      123.98     55.53 o 
   5  27   8      150.89      112.51    112.60 o 
  -8  28   8       19.73       25.94     43.71 o 
  -7  28   8        0.51      -27.70     47.55 o 
  -6  28   8      220.13      258.86     48.42 o 
  -5  28   8      127.95      151.94     36.47 o 
  -4  28   8     1191.93     1234.40    103.37 o 
  -3  28   8     3347.46     3241.52    109.55 o 
  -2  28   8      907.78      725.32     63.39 o 
  -1  28   8      247.33      161.34     38.53 o 
   0  28   8     3416.80     3164.41    143.86 o 
   1  28   8      225.22      196.29     49.77 o 
   2  28   8     1221.83     1094.47     75.72 o 
   3  28   8      442.25      391.98     60.20 o 
   4  28   8       43.59      162.89    206.42 o 
   5  28   8       63.68      221.07    174.73 o 
  -8  29   8       69.18      -32.57     43.41 o 
  -7  29   8       16.30       -3.66    152.66 o 
  -6  29   8      507.94      446.17     59.64 o 
  -5  29   8       36.38       27.64     29.61 o 
  -4  29   8      747.41      658.25     64.34 o 
  -3  29   8      412.29      314.26     58.53 o 
  -2  29   8     2211.04     2039.13     87.14 o 
  -1  29   8      125.92      148.34     34.93 o 
   0  29   8      163.92      103.69     33.17 o 
   1  29   8      427.70      369.28     62.90 o 
   2  29   8      222.69      115.42     32.66 o 
   3  29   8       77.05       41.55     55.42 o 
   4  29   8        0.05       94.55    103.95 o 
   5  29   8      698.57     1172.23    351.78 o 
  -8  30   8       73.69       34.62     66.36 o 
  -7  30   8       95.87      117.73     72.84 o 
  -6  30   8      856.01      788.53     93.96 o 
  -5  30   8       20.84       47.69     40.64 o 
  -4  30   8       44.51       42.47     29.04 o 
  -3  30   8      933.20      951.01     76.65 o 
  -2  30   8     2462.47     2412.15    119.41 o 
  -1  30   8      740.04      781.73     65.24 o 
   0  30   8     1411.15     1193.81     92.54 o 
   1  30   8      667.09      519.09     53.96 o 
   2  30   8      752.26      875.34     78.16 o 
   3  30   8      223.21      232.85     60.50 o 
   4  30   8        0.79      128.21    123.40 o 
   5  30   8        3.76      221.65    225.48 o 
  -8  31   8      185.28      127.56     57.20 o 
  -7  31   8      172.11      137.19     91.19 o 
  -6  31   8      702.68      578.00     70.97 o 
  -5  31   8       45.16       18.28     28.43 o 
  -4  31   8      390.21      387.55     54.86 o 
  -3  31   8     3602.52     3593.21    119.48 o 
  -2  31   8      573.34      588.74     64.53 o 
  -1  31   8      528.04      512.11     80.99 o 
   0  31   8      253.32      308.16     50.95 o 
   1  31   8      837.24      836.32     66.13 o 
   2  31   8      198.83      174.24     41.86 o 
   3  31   8       43.35      139.05     57.82 o 
   4  31   8       81.29      140.35    140.99 o 
   5  31   8       31.74      365.72     99.67 o 
  -8  32   8       66.99        2.13     46.76 o 
  -7  32   8       74.90       33.06     60.30 o 
  -6  32   8        2.22        4.21     57.27 o 
  -5  32   8      118.39       67.49     48.47 o 
  -4  32   8     1048.17     1152.43     86.25 o 
  -3  32   8      490.74      579.40     71.72 o 
  -2  32   8        0.33       39.84     28.40 o 
  -1  32   8      919.40      935.90     73.41 o 
   0  32   8       46.90       44.85     31.22 o 
   1  32   8      452.14      406.55     54.16 o 
   2  32   8      319.68      294.12     53.44 o 
   3  32   8        5.90       53.76     53.12 o 
   4  32   8      184.40      337.56    123.16 o 
   5  32   8       34.34       85.91    115.85 o 
  -8  33   8        8.32       35.90     50.86 o 
  -7  33   8      314.77      305.80     96.04 o 
  -6  33   8       48.99        6.65     38.63 o 
  -5  33   8      790.01      832.38     79.37 o 
  -4  33   8      242.32      285.87     50.95 o 
  -3  33   8      999.23      948.62     78.74 o 
  -2  33   8      229.29      113.22     38.76 o 
  -1  33   8       83.15       61.67     44.17 o 
   0  33   8        9.04       59.13     30.26 o 
   1  33   8       20.52       -0.89     53.98 o 
   2  33   8      595.06      527.04     65.46 o 
   3  33   8        0.02       80.85    122.50 o 
   4  33   8        0.00      -61.14     97.64 o 
   5  33   8       87.24      369.82    178.15 o 
  -8  34   8       82.29       17.82     52.93 o 
  -7  34   8       54.54      -28.87     65.21 o 
  -6  34   8      295.20      321.01     83.24 o 
  -5  34   8       30.03      100.67     38.55 o 
  -4  34   8      203.65      179.81     45.67 o 
  -3  34   8      360.55      336.77     49.95 o 
  -2  34   8      395.00      327.06     49.54 o 
  -1  34   8      120.34       83.09     35.47 o 
   0  34   8      828.50      811.09     80.40 o 
   1  34   8      225.36      240.03     53.53 o 
   2  34   8      305.15      395.79     81.29 o 
   3  34   8      136.34      289.14     76.81 o 
   4  34   8      174.60      216.70    120.08 o 
   5  34   8      431.47      846.79    292.27 o 
  -7  35   8      539.69      457.53    147.97 o 
  -6  35   8       23.86      -23.28     53.30 o 
  -5  35   8        7.98       31.92     32.13 o 
  -4  35   8        0.00       -6.44     32.26 o 
  -3  35   8       38.41       34.46     30.64 o 
  -2  35   8     1401.06     1317.79     90.18 o 
  -1  35   8     2455.01     2308.77    103.85 o 
   0  35   8      547.01      491.52     66.10 o 
   1  35   8      754.86      724.73    109.61 o 
   2  35   8       21.07      187.06     88.36 o 
   3  35   8        0.02      120.07     88.98 o 
   4  35   8      197.89      255.91    152.96 o 
  -7  36   8      127.07       47.08     53.39 o 
  -6  36   8      172.23       48.67     59.98 o 
  -5  36   8      336.79      127.96    100.08 o 
  -4  36   8      400.57      417.69     60.63 o 
  -3  36   8      291.62      186.52     45.16 o 
  -2  36   8      935.70      943.08     78.80 o 
  -1  36   8      113.50       50.79     33.71 o 
   0  36   8       59.55      121.50     57.14 o 
   1  36   8     1655.18     1815.93    145.52 o 
   2  36   8       18.22      146.52     71.53 o 
   3  36   8       25.06      168.03     64.43 o 
   4  36   8       22.30      151.60    132.57 o 
  -7  37   8       73.85       45.18     49.97 o 
  -6  37   8       21.57       19.98     66.12 o 
  -5  37   8      493.09      539.55     71.06 o 
  -4  37   8       51.00       52.88     44.39 o 
  -3  37   8      449.26      434.68     61.85 o 
  -2  37   8       12.52        6.95     28.82 o 
  -1  37   8      271.01      351.84     50.60 o 
   0  37   8       70.36      132.93     64.45 o 
   1  37   8      330.83      421.43    117.12 o 
   2  37   8      247.79      197.20     92.63 o 
   3  37   8       80.29      332.04    101.80 o 
   4  37   8     1132.86     1309.41    144.31 o 
  -7  38   8        1.54       26.47     46.66 o 
  -6  38   8        2.41      -22.25     93.63 o 
  -5  38   8       16.11       31.72     66.24 o 
  -4  38   8        0.47       14.45     34.25 o 
  -3  38   8        1.13       44.75     47.00 o 
  -2  38   8      904.35     1054.46     84.85 o 
  -1  38   8       87.10      119.55     38.12 o 
   0  38   8      163.79      198.96     71.59 o 
   1  38   8       12.65       76.80     60.38 o 
   2  38   8       98.30      326.64    103.13 o 
   3  38   8      426.51      406.17    127.24 o 
   4  38   8      485.10      802.06    162.56 o 
  -7  39   8        0.02      -39.15     41.02 o 
  -6  39   8       86.01        1.83     64.61 o 
  -5  39   8       21.87       -1.56     31.99 o 
  -4  39   8      310.47      269.81    129.48 o 
  -3  39   8       45.79       65.50     35.33 o 
  -2  39   8      217.60      226.38     45.87 o 
  -1  39   8       68.44       86.31     32.80 o 
   0  39   8       96.72      166.32     66.29 o 
   1  39   8      150.60      124.80     73.51 o 
   2  39   8      195.46      234.53     90.25 o 
   3  39   8      101.13      135.81     75.59 o 
   4  39   8       60.57      279.88     95.44 o 
  -6  40   8        6.39       -6.36     61.12 o 
  -5  40   8        6.10       33.55     57.41 o 
  -4  40   8      166.25      213.36     50.49 o 
  -3  40   8      261.72      275.58     52.84 o 
  -2  40   8      573.18      591.25     66.33 o 
  -1  40   8       34.10       24.55     31.18 o 
   0  40   8      110.56      277.46     97.50 o 
   1  40   8      323.97      444.43    124.39 o 
   2  40   8        0.01      145.61     75.57 o 
   3  40   8        2.27      185.77     74.30 o 
  -6  41   8        6.72       -3.51     60.42 o 
  -5  41   8        7.49       34.32     35.20 o 
  -4  41   8        2.56      120.73     42.53 o 
  -3  41   8        8.42      -12.03     29.92 o 
  -2  41   8      757.04      605.57     93.59 o 
  -1  41   8       99.93       49.66    124.69 o 
   0  41   8       25.22      165.61     79.46 o 
   1  41   8       11.59      333.88    104.34 o 
   2  41   8       37.33       80.02     75.57 o 
   3  41   8      269.74      390.12    114.65 o 
  -6  42   8      115.95      101.50     84.85 o 
  -5  42   8        4.28       28.35     45.79 o 
  -4  42   8      130.99      300.70     95.29 o 
  -3  42   8       34.65       76.76     40.57 o 
  -2  42   8       38.53       30.72     29.64 o 
  -1  42   8        4.87       28.75     75.37 o 
   0  42   8      276.22      228.13     90.09 o 
   1  42   8     1111.72     1456.80    212.39 o 
   2  42   8      216.89      360.21    109.88 o 
   3  42   8      305.96      374.94    127.97 o 
  -6  43   8      571.26      412.50    131.41 o 
  -5  43   8      225.27      208.87     63.43 o 
  -4  43   8      106.20      116.56     43.22 o 
  -3  43   8      181.91      187.83     49.65 o 
  -2  43   8        0.13      112.12     37.55 o 
  -1  43   8      199.53      151.86     75.51 o 
   0  43   8       87.93       71.52     67.32 o 
   1  43   8      445.52      690.56    148.88 o 
   2  43   8      685.95      743.99    149.82 o 
   3  43   8       38.91      323.81    101.22 o 
  -5  44   8        3.54       91.01     69.69 o 
  -4  44   8      589.39      539.53     74.24 o 
  -3  44   8       82.80      158.40     43.88 o 
  -2  44   8      867.48      913.18     97.24 o 
  -1  44   8       47.23      151.58     79.93 o 
   0  44   8        1.88      212.02     82.78 o 
   1  44   8      973.87      773.66    163.03 o 
   2  44   8      192.10      340.89    108.87 o 
  -5  45   8        2.28      -63.56     99.03 o 
  -4  45   8      573.23      577.14     76.68 o 
  -3  45   8        1.09       42.99     36.89 o 
  -2  45   8       23.55       72.77     48.75 o 
  -1  45   8        0.40      119.25     65.33 o 
   0  45   8      167.42      236.53     87.29 o 
   1  45   8      977.19      974.17    183.35 o 
   2  45   8      113.18      284.67    103.41 o 
  -5  46   8        0.19      -67.75     72.55 o 
  -4  46   8      426.98      513.42     84.14 o 
  -3  46   8      244.97      398.66    114.35 o 
  -2  46   8       80.52      154.60     68.99 o 
  -1  46   8        9.00      108.13     57.83 o 
   0  46   8      516.89      959.20    179.77 o 
   1  46   8      230.26      590.52    140.78 o 
   2  46   8        2.52      356.79    109.07 o 
  -4  47   8      487.89      624.16     87.66 o 
  -3  47   8     1021.89      974.28    123.75 o 
  -2  47   8      292.95      295.11     84.47 o 
  -1  47   8       68.30      169.66     83.09 o 
   0  47   8      351.77      380.04    112.96 o 
   1  47   8       38.52      246.25     82.86 o 
  -4  48   8      114.46       52.51    116.88 o 
  -3  48   8      201.06      230.47     90.97 o 
  -2  48   8       52.49      209.13     64.47 o 
  -1  48   8       83.56      270.20     88.02 o 
   0  48   8      697.79      710.11    153.54 o 
   1  48   8        2.10      246.86     91.97 o 
  -3  49   8      497.11      791.53    124.50 o 
  -2  49   8      401.05      417.79    117.13 o 
  -1  49   8      445.75      523.50    132.27 o 
   0  49   8       14.15      137.81     70.27 o 
  -3  50   8       51.95      156.68     60.39 o 
  -2  50   8        0.00      259.01     90.88 o 
  -1  50   8        2.25      148.97     75.44 o 
   0  50   8       78.72      239.01     86.57 o 
  -9   1   9       60.06      123.04     23.94 o 
  -8   1   9       34.79       41.52     22.92 o 
  -7   1   9        2.88       20.50     19.31 o 
  -6   1   9     7229.44     7743.11    131.25 o 
  -5   1   9     1274.58     1283.34     51.26 o 
  -4   1   9      308.60      292.45     26.46 o 
  -3   1   9     1011.37      998.25     36.46 o 
  -2   1   9        0.21       -8.11      8.83 o 
  -1   1   9     3338.62     3195.83     64.00 o 
   0   1   9      157.69      152.64     19.86 o 
   1   1   9      538.45      485.22     39.63 o 
   2   1   9      167.19      173.63     21.24 o 
   3   1   9       51.41       26.73     28.76 o 
   4   1   9        0.81       41.40     34.86 o 
   5   1   9      140.35      175.47     47.27 o 
   6   1   9      115.13      260.42     51.47 o 
 -10   2   9        0.35       74.96     92.67 o 
  -9   2   9      100.59       96.08     28.72 o 
  -8   2   9       46.44       39.56     17.93 o 
  -7   2   9      249.12      232.02     33.71 o 
  -6   2   9        0.86       40.48     18.24 o 
  -5   2   9       35.04       33.70     14.58 o 
  -4   2   9     1543.96     1478.47     47.79 o 
  -3   2   9      116.32      104.30     20.48 o 
  -2   2   9     1006.73      897.52     34.51 o 
  -1   2   9      186.06      159.30     19.07 o 
   0   2   9     1675.96     1637.84     49.62 o 
   1   2   9      246.97      219.18     28.75 o 
   2   2   9        2.10      -24.16     23.72 o 
   3   2   9      722.83      629.66     62.06 o 
   4   2   9      132.98      132.27     62.10 o 
   5   2   9       54.66      149.90     77.12 o 
   6   2   9       21.90      144.83     76.64 o 
 -10   3   9       19.29       64.62     49.98 o 
  -9   3   9       43.41       53.89     24.51 o 
  -8   3   9      385.99      410.33     35.43 o 
  -7   3   9       32.66       40.10     22.55 o 
  -6   3   9     1563.50     1721.43     60.18 o 
  -5   3   9      685.38      709.11     42.87 o 
  -4   3   9       81.27      108.50     18.02 o 
  -3   3   9      301.40      255.42     22.89 o 
  -2   3   9      445.83      462.57     29.36 o 
  -1   3   9     1496.84     1396.18     42.07 o 
   0   3   9      204.75      195.72     22.18 o 
   1   3   9     1078.76     1058.02     43.81 o 
   2   3   9      860.84      815.74     46.50 o 
   3   3   9     4914.96     4521.67    146.49 o 
   4   3   9      253.43      106.25     54.12 o 
   5   3   9        9.97       50.85     42.25 o 
   6   3   9        5.39       42.40     63.85 o 
 -10   4   9      504.06      519.58     76.34 o 
  -9   4   9      122.22      174.64     32.15 o 
  -8   4   9       84.62       87.40     21.41 o 
  -7   4   9      444.22      524.00     58.24 o 
  -6   4   9      169.68      253.34     30.04 o 
  -5   4   9        1.69        6.02     12.99 o 
  -4   4   9      149.46      158.15     20.74 o 
  -3   4   9      551.52      576.48     34.00 o 
  -2   4   9     1683.93     1531.08     55.85 o 
  -1   4   9     3122.82     3221.89     64.15 o 
   0   4   9       62.82       48.36     15.09 o 
   1   4   9      381.44      368.45     31.82 o 
   2   4   9       34.48       23.16     18.59 o 
   3   4   9      528.85      506.82     66.84 o 
   4   4   9       46.03      -56.20     35.20 o 
   5   4   9        0.52       66.06     45.22 o 
   6   4   9        2.77      -15.73     49.24 o 
 -10   5   9        1.94       46.02     49.10 o 
  -9   5   9      112.26      179.13     34.96 o 
  -8   5   9        9.30       21.35     23.02 o 
  -7   5   9        0.13       12.32     16.11 o 
  -6   5   9     1962.43     1916.81     60.37 o 
  -5   5   9      114.58       99.46     19.69 o 
  -4   5   9      412.70      374.25     29.17 o 
  -3   5   9     1420.97     1403.65     43.45 o 
  -2   5   9     1042.96     1060.20     36.46 o 
  -1   5   9       56.01       55.72     13.86 o 
   0   5   9     1199.61     1185.54     40.40 o 
   1   5   9       90.71      103.15     17.41 o 
   2   5   9      113.05       89.23     23.93 o 
   3   5   9      585.64      602.12     89.03 o 
   4   5   9        5.42       29.08     39.31 o 
   5   5   9      193.68      172.83     85.49 o 
   6   5   9        6.27      147.98     59.39 o 
 -10   6   9        8.20       14.00     38.16 o 
  -9   6   9       16.63       17.63     41.09 o 
  -8   6   9      183.81      247.28     40.55 o 
  -7   6   9        4.03       -2.08     16.32 o 
  -6   6   9     1039.25     1227.36     55.62 o 
  -5   6   9      470.02      495.32     36.49 o 
  -4   6   9      201.67      211.36     23.20 o 
  -3   6   9     1240.18     1130.05     39.69 o 
  -2   6   9     1574.64     1489.63     43.06 o 
  -1   6   9       44.61       33.53     12.02 o 
   0   6   9     1471.70     1541.08     45.62 o 
   1   6   9     6577.86     6647.53    100.49 o 
   2   6   9      196.95      126.80     28.57 o 
   3   6   9      137.35      133.63     44.00 o 
   4   6   9      169.21      188.05     54.38 o 
   5   6   9        3.15       68.80     45.30 o 
   6   6   9      374.20      320.09     71.69 o 
 -10   7   9        1.44       42.95     49.00 o 
  -9   7   9        7.09      -23.73     53.87 o 
  -8   7   9       11.92       10.48     24.11 o 
  -7   7   9      743.34      715.20     46.45 o 
  -6   7   9      816.37      960.94     50.78 o 
  -5   7   9       11.90       -3.72     13.05 o 
  -4   7   9        0.17       -3.94      8.82 o 
  -3   7   9     2087.44     2241.35     54.51 o 
  -2   7   9       61.72       96.62     15.98 o 
  -1   7   9     1963.84     2055.64     54.74 o 
   0   7   9      290.84      295.12     25.45 o 
   1   7   9     1225.86     1224.47     43.17 o 
   2   7   9     1445.83     1335.96     67.68 o 
   3   7   9      206.75      101.18     82.30 o 
   4   7   9       39.18       83.02     42.02 o 
   5   7   9        8.68       17.47     48.26 o 
   6   7   9      213.15      261.32     66.10 o 
 -10   8   9      106.17       97.41     62.66 o 
  -9   8   9      145.04       67.41     37.84 o 
  -8   8   9      925.72      853.78     67.57 o 
  -7   8   9       74.37      117.74     45.21 o 
  -6   8   9      319.78      371.18     32.67 o 
  -5   8   9      120.89       94.05     19.05 o 
  -4   8   9      124.90       98.83     17.72 o 
  -3   8   9     1454.15     1489.28     44.54 o 
  -2   8   9     7652.82     7425.48    104.15 o 
  -1   8   9        1.49       -0.55     13.82 o 
   0   8   9      569.38      661.63     34.41 o 
   1   8   9      230.88      224.81     25.04 o 
   2   8   9      799.17      768.64     61.59 o 
   3   8   9     5532.71     4754.92    138.76 o 
   4   8   9        6.35       29.40     39.69 o 
   5   8   9       71.01      238.86     63.22 o 
   6   8   9      180.54      210.45     58.65 o 
 -10   9   9      321.90      327.83     78.73 o 
  -9   9   9      300.78      262.19     51.19 o 
  -8   9   9       77.69       10.48     26.35 o 
  -7   9   9       66.18       98.40     28.78 o 
  -6   9   9     9824.05    10407.87    157.41 o 
  -5   9   9      137.75      157.36     23.24 o 
  -4   9   9       26.27        7.75     10.74 o 
  -3   9   9      445.50      409.32     28.50 o 
  -2   9   9      274.10      256.99     22.17 o 
  -1   9   9       42.20       65.60     14.27 o 
   0   9   9        0.32       -7.92     15.40 o 
   1   9   9     4655.81     4381.27     83.53 o 
   2   9   9       58.71       11.33     32.06 o 
   3   9   9    25405.75    22326.90    326.33 o 
   4   9   9        0.06       -6.00     37.00 o 
   5   9   9       12.89       24.39     54.17 o 
   6   9   9       34.21       53.10     45.50 o 
 -10  10   9       94.04      -12.35     81.20 o 
  -9  10   9      157.30       62.36     38.71 o 
  -8  10   9        3.33       -4.63     23.27 o 
  -7  10   9        8.40        5.20     24.78 o 
  -6  10   9     3368.64     3551.20    125.23 o 
  -5  10   9      171.89      169.93     22.70 o 
  -4  10   9     1836.52     1939.74     59.66 o 
  -3  10   9      868.04      902.24     37.38 o 
  -2  10   9     2143.58     2028.99     97.13 o 
  -1  10   9      215.70      208.46     21.88 o 
   0  10   9        9.29        5.83     11.54 o 
   1  10   9      973.43      908.21     34.15 o 
   2  10   9      515.77      396.78     68.00 o 
   3  10   9     9515.37     8447.52    167.69 o 
   4  10   9        2.27      -19.97     38.23 o 
   5  10   9        0.17       19.76     41.09 o 
   6  10   9        3.36       54.11     56.06 o 
 -10  11   9       72.72       53.11     46.30 o 
  -9  11   9       31.58       34.35     33.30 o 
  -8  11   9       62.67       75.44     31.37 o 
  -7  11   9       61.86       79.69     28.99 o 
  -6  11   9      136.25      149.13     31.74 o 
  -5  11   9      971.02     1033.26     45.14 o 
  -4  11   9     4538.90     4403.85     77.47 o 
  -3  11   9        2.29        3.61     10.00 o 
  -2  11   9     2017.52     1897.25     55.60 o 
  -1  11   9     1688.10     1770.11     48.57 o 
   0  11   9     3020.16     3087.20     65.96 o 
   1  11   9      399.30      398.86     55.29 o 
   2  11   9     1254.27     1386.02     94.41 o 
   3  11   9      237.53      253.38     40.52 o 
   4  11   9       78.63       54.26     51.00 o 
   5  11   9      143.32      130.48     50.15 o 
   6  11   9      118.93       41.02     49.11 o 
 -10  12   9        5.77      -50.57     38.90 o 
  -9  12   9      123.49       73.00     38.49 o 
  -8  12   9        2.80       -7.23     23.63 o 
  -7  12   9      174.55      183.44     36.93 o 
  -6  12   9       56.43       10.13     25.79 o 
  -5  12   9     1045.45     1046.22     53.93 o 
  -4  12   9     2925.59     2862.11     78.36 o 
  -3  12   9      689.68      662.51     33.99 o 
  -2  12   9       11.26       25.14     10.74 o 
  -1  12   9       18.36       15.73     12.28 o 
   0  12   9      921.85      962.59     37.94 o 
   1  12   9     4795.38     4629.91    110.13 o 
   2  12   9      514.64      552.15     60.17 o 
   3  12   9     1418.86     1328.85     72.80 o 
   4  12   9        7.58       54.94     42.24 o 
   5  12   9       19.26      -28.39     51.91 o 
   6  12   9       26.45        4.08     49.45 o 
 -10  13   9       30.23        0.22     48.72 o 
  -9  13   9       19.21       38.51     39.38 o 
  -8  13   9       56.78       39.36     26.65 o 
  -7  13   9      737.66      923.53     69.24 o 
  -6  13   9      280.09      237.80     36.98 o 
  -5  13   9      419.70      452.47     44.69 o 
  -4  13   9        1.38       -5.08     11.73 o 
  -3  13   9      268.87      247.46     21.83 o 
  -2  13   9     1352.86     1397.59     39.60 o 
  -1  13   9      350.64      448.21     28.44 o 
   0  13   9      320.36      350.29     26.32 o 
   1  13   9      301.73      212.50     34.95 o 
   2  13   9      358.30      339.88     45.57 o 
   3  13   9      315.00      333.69     44.11 o 
   4  13   9      143.43      104.46     59.87 o 
   5  13   9        0.26        8.11     79.17 o 
   6  13   9        0.23       40.17    115.14 o 
  -9  14   9      275.93      270.56     66.24 o 
  -8  14   9       92.56       65.76     33.31 o 
  -7  14   9      395.34      401.87     47.84 o 
  -6  14   9      532.05      526.77     50.87 o 
  -5  14   9      223.39      260.02     35.87 o 
  -4  14   9      633.70      665.09     41.39 o 
  -3  14   9      270.23      287.58     23.98 o 
  -2  14   9      179.60      140.93     17.49 o 
  -1  14   9      405.25      437.44     28.31 o 
   0  14   9     1156.70     1151.72     43.35 o 
   1  14   9       40.64       17.23     21.44 o 
   2  14   9       54.41       40.91     31.35 o 
   3  14   9      394.84      362.10     44.14 o 
   4  14   9       43.99       58.79     46.37 o 
   5  14   9       23.79       77.75     45.15 o 
   6  14   9       54.83      113.38     71.90 o 
  -9  15   9      354.94      171.09    120.01 o 
  -8  15   9        1.50       -9.20     30.51 o 
  -7  15   9      417.18      375.28     47.49 o 
  -6  15   9     2163.21     2194.68     82.38 o 
  -5  15   9      111.87       72.16     22.44 o 
  -4  15   9        0.43       18.86     13.52 o 
  -3  15   9      503.28      511.41     28.04 o 
  -2  15   9      203.36      223.26     20.82 o 
  -1  15   9      580.68      664.26     34.57 o 
   0  15   9       55.96       47.25     17.12 o 
   1  15   9      180.85      109.87     29.02 o 
   2  15   9       37.37       31.39     27.47 o 
   3  15   9       66.57       39.32     35.91 o 
   4  15   9      148.10       67.97     43.13 o 
   5  15   9      136.83      310.22    126.64 o 
   6  15   9       14.94       96.76     81.92 o 
  -9  16   9      369.04      408.37     74.83 o 
  -8  16   9       49.22       63.61     34.93 o 
  -7  16   9      630.57      651.14     59.80 o 
  -6  16   9      120.02      131.82     31.07 o 
  -5  16   9      239.04      269.00     37.59 o 
  -4  16   9      276.88      250.21     26.72 o 
  -3  16   9      325.66      308.33     23.63 o 
  -2  16   9       10.49        0.76      9.18 o 
  -1  16   9      902.44      980.85     39.93 o 
   0  16   9       85.28       70.01     22.40 o 
   1  16   9      601.69      540.04     49.27 o 
   2  16   9      496.84      557.40     53.85 o 
   3  16   9       38.59       88.19     40.81 o 
   4  16   9       59.59      -69.90     64.14 o 
   5  16   9       33.64       25.56     57.02 o 
   6  16   9       12.11       48.97    103.84 o 
  -9  17   9      124.63      133.80     55.16 o 
  -8  17   9      186.96      134.15     49.85 o 
  -7  17   9        0.69       -1.75     22.69 o 
  -6  17   9      148.61      164.63     32.59 o 
  -5  17   9      561.64      562.25     54.39 o 
  -4  17   9      784.65      762.78     59.35 o 
  -3  17   9      779.85      776.89     42.71 o 
  -2  17   9      190.18      217.23     21.33 o 
  -1  17   9      252.18      267.39     24.85 o 
   0  17   9      199.72      188.36     22.92 o 
   1  17   9      354.07      270.49     38.18 o 
   2  17   9      309.41      274.48     42.50 o 
   3  17   9      207.03      144.15     36.62 o 
   4  17   9      193.90      174.84     54.45 o 
   5  17   9       78.71       99.08     45.81 o 
   6  17   9       30.33      118.66     98.93 o 
  -9  18   9       42.03       27.06     44.85 o 
  -8  18   9      160.09      125.15     57.15 o 
  -7  18   9       53.51       20.58     26.35 o 
  -6  18   9       53.60       31.21     24.20 o 
  -5  18   9     1515.71     1541.01     74.02 o 
  -4  18   9      162.02      137.52     33.11 o 
  -3  18   9        0.00       -0.90     12.73 o 
  -2  18   9       38.69       24.22     11.74 o 
  -1  18   9        0.14      -20.60     10.69 o 
   0  18   9      882.98      917.45     50.76 o 
   1  18   9        0.57      -23.11     27.89 o 
   2  18   9      780.67      852.50     64.44 o 
   3  18   9      368.42      320.77     46.32 o 
   4  18   9        0.50       90.12     32.73 o 
   5  18   9        1.42       38.98     78.24 o 
   6  18   9       82.22      108.99    153.30 o 
  -9  19   9      134.93      113.32     59.06 o 
  -8  19   9        6.96      -37.22     48.35 o 
  -7  19   9        3.70      -33.31     25.11 o 
  -6  19   9      620.10      630.32     58.05 o 
  -5  19   9      212.76      212.59     34.34 o 
  -4  19   9       15.52        3.55     25.27 o 
  -3  19   9        0.20        4.82     13.79 o 
  -2  19   9       17.09       30.60     11.77 o 
  -1  19   9      551.74      650.14     35.31 o 
   0  19   9      187.52      222.13     31.70 o 
   1  19   9      499.99      475.32     52.71 o 
   2  19   9      172.26      150.22     40.83 o 
   3  19   9       10.32       50.91     30.85 o 
   4  19   9      375.70      381.75     48.07 o 
   5  19   9      218.43      130.23    215.40 o 
   6  19   9        3.70       64.16     71.42 o 
  -9  20   9       10.49      -21.35     50.68 o 
  -8  20   9       39.60      -31.41     42.18 o 
  -7  20   9        3.59       -9.57     29.58 o 
  -6  20   9       61.99       27.09     24.18 o 
  -5  20   9       54.14       33.16     21.53 o 
  -4  20   9       55.65       73.43     26.42 o 
  -3  20   9       95.86      113.90     27.62 o 
  -2  20   9        0.45       -2.54     12.94 o 
  -1  20   9      110.58       73.12     18.73 o 
   0  20   9        1.44      -11.43     17.47 o 
   1  20   9        2.25      -29.55     24.81 o 
   2  20   9       23.02       44.91     26.90 o 
   3  20   9        2.57      -12.81     45.27 o 
   4  20   9      633.21      619.89     72.08 o 
   5  20   9        9.70       50.14     50.31 o 
   6  20   9      178.07      311.20     69.87 o 
  -9  21   9      135.68       89.42     66.65 o 
  -8  21   9        6.84      -58.41     43.73 o 
  -7  21   9        2.00      -17.54     28.70 o 
  -6  21   9        0.20       16.16     22.33 o 
  -5  21   9      389.77      343.61     47.16 o 
  -4  21   9     1552.58     1672.77     69.46 o 
  -3  21   9     1590.63     1594.22     64.95 o 
  -2  21   9      536.15      524.65     37.61 o 
  -1  21   9      164.92      178.33     24.27 o 
   0  21   9      827.61      757.08     96.50 o 
   1  21   9     2040.49     1734.61     75.71 o 
   2  21   9      151.05      169.12     35.22 o 
   3  21   9       37.97       46.63     31.13 o 
   4  21   9        0.00        2.37     30.47 o 
   5  21   9       70.83      129.76     55.20 o 
   6  21   9       28.22       80.97     83.03 o 
  -9  22   9        7.65      -49.94     41.27 o 
  -8  22   9       32.88       29.17     44.64 o 
  -7  22   9        0.29      -51.48     30.50 o 
  -6  22   9      168.97      150.31     39.00 o 
  -5  22   9      324.45      376.41     43.62 o 
  -4  22   9      926.65      866.93     77.69 o 
  -3  22   9     3992.48     3854.00     99.60 o 
  -2  22   9      366.35      366.72     33.41 o 
  -1  22   9      662.52      630.08     40.87 o 
   0  22   9      601.86      712.33     84.54 o 
   1  22   9      618.22      573.96     54.30 o 
   2  22   9      234.56      222.26     47.00 o 
   3  22   9       22.68       56.94     28.97 o 
   4  22   9       38.88       60.91     75.36 o 
   5  22   9      736.51      713.78    100.05 o 
   6  22   9        0.93     -131.68    102.87 o 
  -9  23   9      116.26       22.30     69.68 o 
  -8  23   9       85.98       34.84     39.34 o 
  -7  23   9      381.39      464.20     72.26 o 
  -6  23   9       72.54       75.11     31.78 o 
  -5  23   9      746.77      811.32     62.65 o 
  -4  23   9       76.06       64.81     23.02 o 
  -3  23   9       27.20       15.36     18.52 o 
  -2  23   9      314.67      302.87     41.74 o 
  -1  23   9     5117.75     4767.01     91.32 o 
   0  23   9       21.03       19.60     23.88 o 
   1  23   9     1128.81     1023.71     68.61 o 
   2  23   9        0.96       -0.49     25.85 o 
   3  23   9        4.63       18.47     43.55 o 
   4  23   9      142.93      207.24     54.26 o 
   5  23   9        7.43      128.27     72.64 o 
  -9  24   9      109.81      126.84     60.94 o 
  -8  24   9       20.16       22.96     33.65 o 
  -7  24   9      404.92      342.80     65.18 o 
  -6  24   9     1099.56      976.67     82.19 o 
  -5  24   9       69.94       39.36     26.97 o 
  -4  24   9        0.25      -32.05     27.72 o 
  -3  24   9      513.32      415.07     54.46 o 
  -2  24   9     2064.81     2142.67     91.94 o 
  -1  24   9     1256.66     1265.40     65.31 o 
   0  24   9      769.52      837.28     54.60 o 
   1  24   9      119.03      128.87     33.01 o 
   2  24   9       69.91       24.13     28.66 o 
   3  24   9      116.93       93.30     34.81 o 
   4  24   9        4.17       72.75     61.99 o 
   5  24   9      108.48      111.74    122.14 o 
  -9  25   9      140.82      128.78     54.76 o 
  -8  25   9      137.64       83.17     49.17 o 
  -7  25   9      244.15      269.84     58.61 o 
  -6  25   9        0.12       -3.91     23.56 o 
  -5  25   9      839.80      780.52     70.44 o 
  -4  25   9     3416.18     3168.16    182.35 o 
  -3  25   9     4161.21     4124.69    122.08 o 
  -2  25   9      964.01      989.23     70.96 o 
  -1  25   9      159.57      115.33     28.47 o 
   0  25   9     4139.00     4284.28    235.42 o 
   1  25   9     1760.80     1594.34     74.28 o 
   2  25   9      442.24      402.87     49.18 o 
   3  25   9       35.93       64.41     46.01 o 
   4  25   9        7.30       72.86     71.91 o 
   5  25   9     1462.71     1683.96    154.88 o 
  -9  26   9      124.17       44.68     57.36 o 
  -8  26   9       12.11      -18.69     36.69 o 
  -7  26   9        2.33      -32.40     46.77 o 
  -6  26   9      173.10      154.53     38.17 o 
  -5  26   9      814.26      867.27     84.80 o 
  -4  26   9     2417.56     2215.48     93.48 o 
  -3  26   9     2857.77     2825.67    102.47 o 
  -2  26   9     2649.27     2556.89     95.05 o 
  -1  26   9     3069.35     2892.52     98.76 o 
   0  26   9     3786.00     3657.75    105.14 o 
   1  26   9       81.67       12.68     26.34 o 
   2  26   9      228.63      157.89     46.84 o 
   3  26   9       57.31      109.78     40.11 o 
   4  26   9        1.30      110.53     83.13 o 
   5  26   9       75.74      129.52    119.09 o 
  -8  27   9       11.75       15.21     46.22 o 
  -7  27   9       74.71       50.23     42.88 o 
  -6  27   9        1.31       26.75     32.16 o 
  -5  27   9      184.41      225.75     42.18 o 
  -4  27   9     4865.90     4250.72    129.58 o 
  -3  27   9     4232.72     4285.10    126.28 o 
  -2  27   9      230.36      267.69     48.60 o 
  -1  27   9      754.19      757.14     61.93 o 
   0  27   9     5383.38     5012.94    123.38 o 
   1  27   9     5954.44     5199.91    132.11 o 
   2  27   9        2.60       50.09     29.07 o 
   3  27   9      222.43      279.18     52.95 o 
   4  27   9      274.61      335.06     63.24 o 
   5  27   9        3.68        2.44    100.86 o 
  -8  28   9       44.74       42.75     45.96 o 
  -7  28   9      224.26      194.97     78.78 o 
  -6  28   9      150.81       49.25     42.94 o 
  -5  28   9      813.01      649.32     66.50 o 
  -4  28   9        1.64       16.73     24.87 o 
  -3  28   9     2960.03     2712.52    101.36 o 
  -2  28   9      572.81      575.08     62.31 o 
  -1  28   9     3301.28     3102.75    103.55 o 
   0  28   9     3145.87     2857.78    129.24 o 
   1  28   9      157.86      159.46     40.09 o 
   2  28   9     1688.01     1625.34     92.84 o 
   3  28   9      341.34      222.03     49.35 o 
   4  28   9      371.42      382.83     61.06 o 
   5  28   9        1.09      -22.71    104.01 o 
  -8  29   9        6.26      -38.10     43.86 o 
  -7  29   9      125.58       90.13     71.62 o 
  -6  29   9       90.97       51.27     36.77 o 
  -5  29   9      256.22      279.53     46.68 o 
  -4  29   9       30.32       -6.99     49.47 o 
  -3  29   9      508.37      535.15     58.67 o 
  -2  29   9      355.68      251.23     45.58 o 
  -1  29   9      751.19      837.19     67.55 o 
   0  29   9      428.57      460.01     74.86 o 
   1  29   9       50.26       54.94     31.07 o 
   2  29   9       27.08       61.33     34.87 o 
   3  29   9       90.43      141.22     53.19 o 
   4  29   9      437.05      614.46    193.83 o 
   5  29   9      197.20      140.32    116.77 o 
  -8  30   9      303.20      226.32     68.39 o 
  -7  30   9        0.72      -23.65     54.08 o 
  -6  30   9      584.33      492.99     75.59 o 
  -5  30   9      618.92      800.42     75.77 o 
  -4  30   9      132.97       70.73     31.52 o 
  -3  30   9     2638.15     2657.21    103.59 o 
  -2  30   9       96.34       83.69     38.66 o 
  -1  30   9      603.53      616.89     95.43 o 
   0  30   9      157.67      216.23     62.17 o 
   1  30   9        0.18       -7.33     23.78 o 
   2  30   9     2027.29     1989.40    102.88 o 
   3  30   9     1005.75     1248.06     99.53 o 
   4  30   9       53.97      133.03     60.31 o 
   5  30   9       37.22     -154.77     85.74 o 
  -8  31   9        1.36      -33.63     43.60 o 
  -7  31   9       19.05      -32.31    175.31 o 
  -6  31   9      271.44      247.67     43.57 o 
  -5  31   9       39.11       31.20     29.11 o 
  -4  31   9      842.53      907.61     78.06 o 
  -3  31   9     4680.94     4452.97    133.57 o 
  -2  31   9     1067.97      991.66     76.07 o 
  -1  31   9      636.15      505.15     56.77 o 
   0  31   9     1723.62     1751.94     99.98 o 
   1  31   9      805.03      710.72     73.46 o 
   2  31   9       15.36       18.45     40.54 o 
   3  31   9       36.84       81.25     39.87 o 
   4  31   9       54.85      136.76    201.75 o 
   5  31   9       86.39      191.44    130.16 o 
  -8  32   9       39.50       34.23     52.92 o 
  -7  32   9       69.95      104.11     66.98 o 
  -6  32   9       82.72       96.72     39.23 o 
  -5  32   9        0.28       17.19     37.02 o 
  -4  32   9      192.47      196.90     44.15 o 
  -3  32   9      420.88      392.39     54.07 o 
  -2  32   9      196.82      207.19     41.37 o 
  -1  32   9     1694.81     1680.42     96.48 o 
   0  32   9     1189.93     1009.58    103.39 o 
   1  32   9       18.97        5.53     38.37 o 
   2  32   9      103.20      116.85     84.61 o 
   3  32   9      171.04      172.61     63.12 o 
   4  32   9      334.29      397.82     81.93 o 
  -8  33   9       14.34       11.28     46.22 o 
  -7  33   9      319.41      359.99     95.46 o 
  -6  33   9      341.48      323.70     57.77 o 
  -5  33   9      111.15       77.54     36.34 o 
  -4  33   9      760.65      740.11     74.26 o 
  -3  33   9      503.62      544.41     63.67 o 
  -2  33   9        5.64       21.14     31.76 o 
  -1  33   9       43.96       60.77     31.91 o 
   0  33   9       78.26       60.33     33.68 o 
   1  33   9        0.03       58.56     32.53 o 
   2  33   9       12.39       75.45     36.26 o 
   3  33   9      157.82      158.75     91.28 o 
   4  33   9      133.51      189.38    163.67 o 
  -7  34   9       74.62        4.15     61.71 o 
  -6  34   9       19.60       23.65     33.81 o 
  -5  34   9        8.69       -9.03     49.11 o 
  -4  34   9        0.72       17.13     31.44 o 
  -3  34   9     1729.66     1613.40    102.54 o 
  -2  34   9        6.61       41.90     30.06 o 
  -1  34   9      239.48      177.82     43.12 o 
   0  34   9      269.74      235.22     49.17 o 
   1  34   9       99.48      123.97     52.30 o 
   2  34   9      254.16      267.73     64.37 o 
   3  34   9      330.12      415.76     81.09 o 
   4  34   9        0.18      -98.77    102.87 o 
  -7  35   9        2.27      -12.18     57.56 o 
  -6  35   9      223.48      169.38     58.81 o 
  -5  35   9      240.25      172.81     46.36 o 
  -4  35   9        5.07      -13.34     32.22 o 
  -3  35   9     1036.58      973.43     82.80 o 
  -2  35   9       40.02       24.21     36.34 o 
  -1  35   9      122.42      156.33     41.87 o 
   0  35   9      604.31      550.68     69.53 o 
   1  35   9       16.52       32.83     34.39 o 
   2  35   9      220.32      374.43    110.45 o 
   3  35   9        0.58       71.98    178.82 o 
   4  35   9       32.73      223.77    230.30 o 
  -7  36   9      170.07       27.57     90.29 o 
  -6  36   9      342.37      160.95     86.28 o 
  -5  36   9        5.64       17.23     34.08 o 
  -4  36   9      181.55      107.12     41.19 o 
  -3  36   9       48.89       85.73     36.00 o 
  -2  36   9       81.73       56.81     41.59 o 
  -1  36   9       29.85       62.42     36.54 o 
   0  36   9      507.19      547.36     89.71 o 
   1  36   9      532.05      493.53    141.74 o 
   2  36   9      108.11       91.77     63.66 o 
   3  36   9        0.07      134.40     69.55 o 
   4  36   9      291.53      400.38    141.89 o 
  -7  37   9      681.50      677.90    128.06 o 
  -6  37   9        9.12       28.20     50.71 o 
  -5  37   9       57.13       26.80     34.60 o 
  -4  37   9      390.93      355.37     58.30 o 
  -3  37   9        2.36       -1.40     30.25 o 
  -2  37   9       17.84       11.48     46.66 o 
  -1  37   9        2.79       -1.62     28.11 o 
   0  37   9      274.63      250.67     53.24 o 
   1  37   9       22.33      106.14     48.64 o 
   2  37   9       88.81      113.25     69.36 o 
   4  37   9      169.40      462.17    212.01 o 
  -7  38   9      560.34      665.93    247.05 o 
  -6  38   9      251.27      215.41     82.56 o 
  -5  38   9        0.02      -31.12     34.11 o 
  -4  38   9       99.69       54.70     35.08 o 
  -3  38   9      939.40      772.46     77.42 o 
  -2  38   9     1189.45     1271.42     92.61 o 
  -1  38   9        3.24       26.70     36.27 o 
   0  38   9        4.35       22.21     67.78 o 
   1  38   9      509.57      654.77    139.82 o 
   2  38   9        3.26      177.46     81.31 o 
   3  38   9       99.31      180.59     77.13 o 
  -7  39   9       37.87       68.55     80.52 o 
  -6  39   9      818.86      712.60    129.05 o 
  -5  39   9        5.67       28.75     36.84 o 
  -4  39   9       47.94       93.40     38.16 o 
  -3  39   9        4.57       13.85     37.93 o 
  -2  39   9       85.65       43.89     54.18 o 
  -1  39   9      144.36      131.91     43.29 o 
   0  39   9      355.85      342.58     70.04 o 
   1  39   9        0.39      213.62     88.08 o 
   2  39   9      373.40      627.18    142.37 o 
  -6  40   9       33.55      -31.67     60.80 o 
  -5  40   9        0.00       -5.39     40.91 o 
  -4  40   9       22.20       27.03     39.38 o 
  -3  40   9      438.54      323.82     83.72 o 
  -2  40   9        2.29       34.77     32.54 o 
  -1  40   9        4.82       -6.33     33.48 o 
   0  40   9      424.17      437.15    120.18 o 
   1  40   9        1.57      133.55     67.62 o 
   2  40   9       89.41      336.35    107.66 o 
   3  40   9       91.86      267.40     86.36 o 
  -6  41   9      223.66      166.57     81.30 o 
  -5  41   9       64.76      157.62     58.68 o 
  -4  41   9       99.97      130.92     44.65 o 
  -3  41   9      197.90      225.21     49.88 o 
  -2  41   9       19.72       66.24     32.68 o 
  -1  41   9      189.36      123.74     83.13 o 
   0  41   9       55.43      122.39     64.49 o 
   1  41   9      300.97      447.50    127.17 o 
   2  41   9       15.19      198.14     77.15 o 
   3  41   9        6.82      291.86     81.71 o 
  -6  42   9       25.01        3.33     64.48 o 
  -5  42   9      619.94      810.67    100.52 o 
  -4  42   9      526.15      562.48     73.95 o 
  -3  42   9       61.18       80.70     58.63 o 
  -2  42   9      287.37      205.50     72.56 o 
  -1  42   9      135.83      129.47     55.24 o 
   0  42   9       45.85      224.30     71.02 o 
   1  42   9     1005.48     1301.79    206.55 o 
   2  42   9      221.76      395.53    109.98 o 
  -6  43   9      112.73      -79.97    191.00 o 
  -5  43   9       60.71       15.55     53.69 o 
  -4  43   9      254.01      137.15     82.74 o 
  -3  43   9      174.78      173.14     47.71 o 
  -2  43   9       19.06      112.69     40.28 o 
  -1  43   9      237.23      300.19    100.31 o 
   0  43   9      867.68      787.13    165.39 o 
   1  43   9       62.57      259.21     94.48 o 
   2  43   9        0.37      151.00     81.63 o 
  -5  44   9       28.63       23.17     46.15 o 
  -4  44   9       52.70        2.00     38.25 o 
  -3  44   9       11.64        9.69     37.11 o 
  -2  44   9      117.98      122.32     57.27 o 
  -1  44   9      128.98      190.04     88.46 o 
   0  44   9      368.68      443.72    124.61 o 
   1  44   9       42.67      284.52    102.84 o 
   2  44   9       43.41      203.78     76.22 o 
  -5  45   9      342.66      135.27     55.09 o 
  -4  45   9        0.99       41.17     47.29 o 
  -3  45   9        8.07       47.63     56.59 o 
  -2  45   9       17.18       25.84     51.95 o 
  -1  45   9        2.14       84.26     55.76 o 
   0  45   9      394.66      520.44    134.66 o 
   1  45   9      160.63      275.14    106.73 o 
  -5  46   9        3.91      -13.20     47.55 o 
  -4  46   9      147.10      225.98     85.55 o 
  -3  46   9       34.14      104.97     55.10 o 
  -2  46   9       52.15      150.86     68.36 o 
  -1  46   9      246.07      189.04     94.66 o 
   0  46   9      126.15      364.75    116.82 o 
   1  46   9       55.68      198.44     77.52 o 
  -4  47   9        0.29       16.97     48.05 o 
  -3  47   9       83.56      163.21     59.62 o 
  -2  47   9       81.15      231.42     85.15 o 
  -1  47   9      103.32      173.55     81.27 o 
   0  47   9        0.53      162.26     71.08 o 
  -4  48   9       72.41      184.96    122.40 o 
  -3  48   9       82.86      164.84    112.09 o 
  -2  48   9       69.75       95.78     67.05 o 
  -1  48   9      695.81      737.41    150.27 o 
   0  48   9       13.40      229.60     80.25 o 
  -3  49   9       59.12      221.72     73.31 o 
  -2  49   9       73.18      294.26     90.05 o 
  -1  49   9       87.11      280.92     88.88 o 
  -9   0  10       70.89      124.64     33.72 o 
  -8   0  10       69.13       41.64     32.54 o 
  -7   0  10      226.63      229.06     62.08 o 
  -6   0  10      273.82      306.44     47.06 o 
  -5   0  10     6666.94     7071.00    167.38 o 
  -4   0  10      133.84      172.71     30.97 o 
  -3   0  10        1.81       18.73     14.36 o 
  -2   0  10     2032.55     2025.18     74.49 o 
  -1   0  10      455.93      525.23     55.57 o 
   0   0  10      448.51      510.48     48.48 o 
   1   0  10      698.51      668.08     67.36 o 
   2   0  10      187.90       50.22     53.81 o 
   3   0  10      118.60      145.36     60.17 o 
   4   0  10      939.72     1135.41    125.19 o 
   5   0  10       45.10       47.28     61.79 o 
   6   0  10       30.61        0.22     82.55 o 
  -9   1  10      110.66      121.58     25.03 o 
  -8   1  10       17.94       31.04     22.75 o 
  -7   1  10        8.81       24.23     19.42 o 
  -6   1  10       86.40       62.22     23.29 o 
  -5   1  10     1582.70     1559.19     53.86 o 
  -4   1  10        0.01        9.11     11.10 o 
  -3   1  10      107.84      128.60     18.01 o 
  -2   1  10      523.23      525.31     33.29 o 
  -1   1  10      702.43      746.33     39.81 o 
   0   1  10      340.33      362.03     28.93 o 
   1   1  10       53.01       30.19     17.39 o 
   2   1  10       36.16      -34.75     30.89 o 
   3   1  10      132.80      116.69     37.86 o 
   4   1  10      516.00      421.30     58.62 o 
   5   1  10      642.95      835.35     83.03 o 
   6   1  10       35.42      218.59     81.41 o 
  -9   2  10      626.59      643.04     54.62 o 
  -8   2  10       14.04       29.65     20.33 o 
  -7   2  10      188.02      177.88     29.57 o 
  -6   2  10     1553.77     1645.95     61.08 o 
  -5   2  10      123.46      117.67     20.41 o 
  -4   2  10        7.77       25.12     15.74 o 
  -3   2  10     1500.86     1469.59     46.17 o 
  -2   2  10     2476.19     2432.88     57.85 o 
  -1   2  10     2611.92     2843.30     63.44 o 
   0   2  10       45.29       44.45     15.79 o 
   1   2  10       13.60       19.69     13.42 o 
   2   2  10        2.37       30.18     18.89 o 
   3   2  10       19.29        8.44     42.66 o 
   4   2  10      194.17      170.76     45.13 o 
   5   2  10        4.12        6.85     38.55 o 
   6   2  10      848.46      728.83    231.21 o 
 -10   3  10      110.90      192.74     59.92 o 
  -9   3  10       24.01       36.99     42.82 o 
  -8   3  10       82.52       56.63     25.49 o 
  -7   3  10      253.62      287.15     34.34 o 
  -6   3  10     1008.97     1206.53     61.02 o 
  -5   3  10      392.82      387.89     33.59 o 
  -4   3  10     1411.29     1344.63     50.66 o 
  -3   3  10      286.61      335.03     27.89 o 
  -2   3  10        0.83        1.56     10.42 o 
  -1   3  10      196.06      194.04     22.52 o 
   0   3  10      214.45      254.24     27.68 o 
   1   3  10     1095.46     1056.68     43.76 o 
   2   3  10      616.64      664.65     49.23 o 
   3   3  10       55.07       50.58     31.72 o 
   4   3  10        7.73       54.55     39.22 o 
   5   3  10      409.48      515.29     66.19 o 
   6   3  10     1127.59     1168.82    137.47 o 
 -10   4  10       45.40       58.98     37.52 o 
  -9   4  10        4.63       36.25     27.00 o 
  -8   4  10       43.57       48.94     22.54 o 
  -7   4  10        0.01        8.45     18.16 o 
  -6   4  10     8156.33     8934.39    143.99 o 
  -5   4  10      621.56      731.05     44.87 o 
  -4   4  10      973.76     1058.61     47.11 o 
  -3   4  10     4292.89     4275.28     80.48 o 
  -2   4  10     2939.35     2988.77     64.46 o 
  -1   4  10     4833.48     4997.04     86.24 o 
   0   4  10       45.05       43.75     16.23 o 
   1   4  10      158.53      179.71     24.52 o 
   2   4  10       44.62       25.95     21.72 o 
   3   4  10      104.11      103.81     43.50 o 
   4   4  10       17.90       -0.89     35.26 o 
   5   4  10        1.78       36.07     54.75 o 
   6   4  10      337.49      283.39     83.46 o 
 -10   5  10       38.32       43.25     47.89 o 
  -9   5  10       48.45       75.79     28.23 o 
  -8   5  10       44.16       -1.53     27.11 o 
  -7   5  10      198.99      161.46     29.80 o 
  -6   5  10      954.97     1107.85     59.20 o 
  -5   5  10     1865.19     2030.17     61.02 o 
  -4   5  10      288.95      263.68     27.36 o 
  -3   5  10     1118.42     1123.85     41.70 o 
  -2   5  10      349.95      346.15     34.15 o 
  -1   5  10     1702.85     1636.13     54.09 o 
   0   5  10      634.52      592.83     36.23 o 
   1   5  10     1201.18     1092.66     44.91 o 
   2   5  10       50.85        7.71     16.05 o 
   3   5  10       43.52       60.46     30.44 o 
   4   5  10        8.40       33.32     44.36 o 
   5   5  10      288.26      251.03     63.17 o 
   6   5  10        8.35       65.51     78.94 o 
 -10   6  10       66.23       59.88     36.98 o 
  -9   6  10     1076.14     1274.65     77.48 o 
  -8   6  10       60.67       23.26     28.94 o 
  -7   6  10        9.46       38.73     21.74 o 
  -6   6  10       26.11       34.63     17.75 o 
  -5   6  10     2370.41     2478.83     67.33 o 
  -4   6  10       16.57       23.68     13.81 o 
  -3   6  10      149.33      195.08     21.25 o 
  -2   6  10     5348.33     5241.25     88.14 o 
  -1   6  10      233.90      257.39     47.67 o 
   0   6  10      708.16      632.97     37.39 o 
   1   6  10     9457.51     8723.49    123.95 o 
   2   6  10     1749.11     1749.02     70.09 o 
   3   6  10       93.17       45.19     39.98 o 
   4   6  10       14.44        2.59     43.98 o 
   5   6  10        7.43       95.93     59.34 o 
   6   6  10       22.12      112.63     74.33 o 
 -10   7  10      564.38      570.22     64.72 o 
  -9   7  10       25.54       69.73     28.35 o 
  -8   7  10      466.01      410.09    105.09 o 
  -7   7  10       37.40       57.37     30.29 o 
  -6   7  10       74.67      104.90     23.13 o 
  -5   7  10     4478.14     4602.09     93.17 o 
  -4   7  10      181.62      187.57     23.08 o 
  -3   7  10     3541.51     3737.85     74.67 o 
  -2   7  10     6144.02     6391.65     99.54 o 
  -1   7  10      453.86      424.40     32.69 o 
   0   7  10       20.00       -8.35     12.11 o 
   1   7  10       10.63        7.15     28.61 o 
   2   7  10     2322.48     2192.06     92.04 o 
   3   7  10      148.08      149.05     48.54 o 
   4   7  10      205.92      176.54     55.38 o 
   5   7  10       65.15      112.08     52.95 o 
   6   7  10      902.90     1106.12    137.10 o 
 -10   8  10        6.44        8.50     47.89 o 
  -9   8  10        9.85       48.08     29.70 o 
  -8   8  10       86.70       93.50     35.53 o 
  -7   8  10     1136.32     1254.41     78.17 o 
  -6   8  10      439.04      470.34     37.15 o 
  -5   8  10      278.11      285.71     29.47 o 
  -4   8  10        2.97        0.33      9.10 o 
  -3   8  10     3358.70     3511.34     71.99 o 
  -2   8  10     3289.48     3762.07     73.79 o 
  -1   8  10      770.00      610.28     36.13 o 
   0   8  10      199.05      195.41     24.35 o 
   1   8  10       11.73        0.43     17.87 o 
   2   8  10      726.57      713.72     56.57 o 
   3   8  10       42.57       -8.60     38.23 o 
   4   8  10     1029.28      979.03     96.09 o 
   5   8  10      221.38      262.82     65.72 o 
   6   8  10      369.69      541.57    102.39 o 
 -10   9  10       78.79       61.35     36.86 o 
  -9   9  10      246.28      283.41     46.06 o 
  -8   9  10       22.22       34.51     30.45 o 
  -7   9  10       60.98       58.61     26.03 o 
  -6   9  10     5361.96     5433.16    110.74 o 
  -5   9  10        4.66       11.24     13.76 o 
  -4   9  10     4077.73     4171.88     86.47 o 
  -3   9  10     6030.39     6253.86     99.91 o 
  -2   9  10      579.00      641.50     37.13 o 
  -1   9  10       13.86       13.17     17.25 o 
   0   9  10        0.23      -13.08     11.70 o 
   1   9  10     2073.58     2032.73     85.51 o 
   2   9  10     1075.31     1221.33     68.33 o 
   3   9  10      294.69      121.90     43.70 o 
   4   9  10      305.81      335.48     63.77 o 
   5   9  10       36.00       45.02     51.46 o 
   6   9  10      125.14      135.63     75.25 o 
 -10  10  10        2.54       -8.38     37.17 o 
  -9  10  10        6.95       -3.95     32.08 o 
  -8  10  10       46.10       71.80     32.97 o 
  -7  10  10      311.49      317.51     42.33 o 
  -6  10  10     6641.49     6817.10    145.48 o 
  -5  10  10      305.01      295.65     29.52 o 
  -4  10  10     2587.54     2756.66     65.99 o 
  -3  10  10      661.07      713.30     36.49 o 
  -2  10  10     7631.58     8035.81    122.14 o 
  -1  10  10     2798.36     2920.60     92.77 o 
   0  10  10      751.38      772.26     42.03 o 
   1  10  10        4.21       23.98     27.70 o 
   2  10  10      366.58      335.80     42.65 o 
   3  10  10        0.02      -30.09     35.24 o 
   4  10  10     1856.36     1840.72    118.61 o 
   5  10  10       19.07       34.96     65.74 o 
   6  10  10       31.56      108.05     64.56 o 
 -10  11  10        0.15        2.07     39.12 o 
  -9  11  10        9.26      -21.07     27.70 o 
  -8  11  10       91.53       94.92     35.67 o 
  -7  11  10       58.56       29.77     25.16 o 
  -6  11  10      407.74      483.45     49.81 o 
  -5  11  10      139.28      120.60     21.22 o 
  -4  11  10       19.14       18.89     14.69 o 
  -3  11  10      454.43      472.92     32.27 o 
  -2  11  10     8236.99     8529.98    126.77 o 
  -1  11  10     4204.61     4030.61     78.30 o 
   0  11  10      190.26      190.05     23.76 o 
   1  11  10      114.59      132.86     26.58 o 
   2  11  10      458.19      395.27     46.29 o 
   3  11  10      872.95      930.47     77.79 o 
   4  11  10      235.75      196.06     55.77 o 
   5  11  10        6.84       29.24     46.25 o 
   6  11  10       59.46       88.47     79.25 o 
 -10  12  10       39.50       66.54     52.02 o 
  -9  12  10       30.38       16.63     33.06 o 
  -8  12  10      175.61      267.21     49.08 o 
  -7  12  10      290.73      252.97     42.55 o 
  -6  12  10      932.06      995.38     67.32 o 
  -5  12  10      435.44      445.27     39.08 o 
  -4  12  10     2521.10     2684.70     60.96 o 
  -3  12  10      188.34      201.16     23.24 o 
  -2  12  10     4432.61     4584.79     82.93 o 
  -1  12  10       29.69       30.24     14.49 o 
   0  12  10     1291.66     1244.74     45.03 o 
   1  12  10       58.08       32.42     24.01 o 
   2  12  10     2026.00     1820.56     78.35 o 
   3  12  10     2849.80     2886.10     97.97 o 
   4  12  10        2.65       -2.44     41.72 o 
   5  12  10       10.83       86.86     55.36 o 
   6  12  10        6.82       39.23     72.71 o 
 -10  13  10      448.97      496.56     71.08 o 
  -9  13  10      145.43      128.78     42.82 o 
  -8  13  10       97.48       81.23     34.02 o 
  -7  13  10      459.60      498.25     53.43 o 
  -6  13  10       17.08        4.56     20.43 o 
  -5  13  10      556.15      562.33     50.88 o 
  -4  13  10      456.15      562.27     34.30 o 
  -3  13  10      718.83      716.41     43.80 o 
  -2  13  10       59.49       26.75     12.22 o 
  -1  13  10     1914.22     1798.05     49.17 o 
   0  13  10      657.96      677.79     35.67 o 
   1  13  10        0.32      -37.45     19.81 o 
   2  13  10      707.41      627.35     56.50 o 
   3  13  10      471.71      553.10     58.55 o 
   4  13  10        5.40        5.39     39.10 o 
   5  13  10      246.38      199.36     55.39 o 
   6  13  10      375.51      356.26     86.00 o 
  -9  14  10       42.39       41.60     37.69 o 
  -8  14  10      138.57       60.23     35.66 o 
  -7  14  10      300.10      281.09     49.86 o 
  -6  14  10     1166.66     1203.26     75.38 o 
  -5  14  10      226.46      230.59     35.52 o 
  -4  14  10     1347.18     1380.32     55.44 o 
  -3  14  10      786.56      816.22     38.72 o 
  -2  14  10     3809.03     3953.13     72.42 o 
  -1  14  10      234.14      286.52     25.00 o 
   0  14  10      100.22      105.93     23.88 o 
   1  14  10       49.09       39.21     25.99 o 
   2  14  10      202.29      178.78     38.37 o 
   3  14  10      213.03      261.51     41.42 o 
   4  14  10       28.26       54.74     42.39 o 
   5  14  10        5.36      -10.89     85.94 o 
   6  14  10       24.07       96.45     60.85 o 
  -9  15  10       71.82       11.89     38.86 o 
  -8  15  10      439.07      469.42     61.78 o 
  -7  15  10      555.79      548.10     55.52 o 
  -6  15  10       23.91       54.47     25.76 o 
  -5  15  10      887.66      952.75     64.26 o 
  -4  15  10      428.39      440.77     36.80 o 
  -3  15  10      830.46      750.86     46.90 o 
  -2  15  10      102.82       88.48     16.16 o 
  -1  15  10        0.32      -13.18     10.30 o 
   0  15  10      135.54      133.36     20.62 o 
   1  15  10     1061.33     1110.72     91.65 o 
   2  15  10        9.48       54.76     25.88 o 
   3  15  10      590.08      506.98     93.67 o 
   4  15  10       32.24       -3.11     37.71 o 
   5  15  10       46.33       88.43     44.96 o 
   6  15  10       28.68       70.88     59.21 o 
  -9  16  10      140.56      143.56     57.20 o 
  -8  16  10       28.92       71.56     34.48 o 
  -7  16  10       30.94       -7.73     24.65 o 
  -6  16  10       41.55      -18.28     21.03 o 
  -5  16  10       18.67       38.73     25.31 o 
  -4  16  10     1658.38     1790.74     59.53 o 
  -3  16  10        2.93       -2.79      9.75 o 
  -2  16  10     1337.02     1346.94     42.38 o 
  -1  16  10        0.23      -20.34     10.17 o 
   0  16  10      106.12      105.96     19.24 o 
   1  16  10       35.91        4.11     25.48 o 
   2  16  10       91.15       94.10     32.00 o 
   3  16  10       80.04      117.99     33.75 o 
   4  16  10       55.51       11.87     37.53 o 
   5  16  10      215.83      156.78     52.43 o 
   6  16  10        0.03       48.61     94.26 o 
  -9  17  10       19.09       -6.24     61.68 o 
  -8  17  10        0.59      -22.79     28.48 o 
  -7  17  10      110.63       83.51     31.74 o 
  -6  17  10      376.27      338.61     46.13 o 
  -5  17  10     1027.31      960.93     67.04 o 
  -4  17  10      388.13      299.18     36.44 o 
  -3  17  10       29.93       37.66     23.12 o 
  -2  17  10      362.22      410.03     28.62 o 
  -1  17  10       17.62       14.04     18.29 o 
   0  17  10      751.35      702.24     36.84 o 
   1  17  10      592.48      566.58     53.67 o 
   2  17  10       46.94       53.97     30.06 o 
   3  17  10        0.25       35.15     26.65 o 
   4  17  10        4.45       34.07     39.58 o 
   5  17  10       73.90      100.64     63.35 o 
   6  17  10        6.49       42.38    167.20 o 
  -9  18  10       16.60        6.41     43.04 o 
  -8  18  10      138.48       80.86     38.65 o 
  -7  18  10       19.27       12.76     44.17 o 
  -6  18  10        5.66       -9.35     21.18 o 
  -5  18  10      377.92      398.21     50.47 o 
  -4  18  10      668.23      845.98    112.39 o 
  -3  18  10        7.27       17.21     13.99 o 
  -2  18  10     1019.47     1091.19     41.50 o 
  -1  18  10       50.41       68.75     17.52 o 
   0  18  10      749.55      733.10     37.90 o 
   1  18  10      292.16      273.81     41.53 o 
   2  18  10      146.67      196.60     38.44 o 
   3  18  10      161.99       91.35     33.99 o 
   4  18  10        0.24       -2.21     35.20 o 
   5  18  10       84.82      267.49     70.73 o 
   6  18  10       68.30      248.69     76.74 o 
  -9  19  10       54.58      -21.30     44.04 o 
  -8  19  10        9.98       26.30     31.93 o 
  -7  19  10        3.95       30.16     32.46 o 
  -6  19  10       30.59       37.37     24.62 o 
  -5  19  10      396.08      402.75     44.35 o 
  -4  19  10      179.13      140.02     29.21 o 
  -3  19  10        1.35        1.04     13.55 o 
  -2  19  10      201.64      207.79     21.81 o 
  -1  19  10      343.12      396.65     30.50 o 
   0  19  10     3515.56     3288.81     85.06 o 
   1  19  10       16.92       15.71     26.54 o 
   2  19  10      126.68       85.97     32.41 o 
   3  19  10      214.43      204.27     47.32 o 
   4  19  10      463.99      402.25     91.25 o 
   5  19  10       29.24       50.79    127.55 o 
  -9  20  10      312.75      130.14     85.99 o 
  -8  20  10      316.07      247.61     61.40 o 
  -7  20  10       68.70       60.54     28.90 o 
  -6  20  10        0.36       10.86     19.94 o 
  -5  20  10        9.67       23.81     19.01 o 
  -4  20  10       97.40      101.54     35.98 o 
  -3  20  10       95.87      122.35     41.31 o 
  -2  20  10       42.14       16.86     15.08 o 
  -1  20  10      105.20      127.37     20.45 o 
   0  20  10        4.90        6.72     22.42 o 
   1  20  10      319.64      226.74     47.64 o 
   2  20  10        5.21       28.69     28.54 o 
   3  20  10        7.18       -4.84     29.91 o 
   4  20  10        6.02      -36.65     38.19 o 
   5  20  10       36.12       58.35     58.06 o 
  -9  21  10      335.95      256.84     65.30 o 
  -8  21  10      239.17      313.69     83.72 o 
  -7  21  10       20.01       37.79     29.51 o 
  -6  21  10      310.90      220.49     46.89 o 
  -5  21  10      759.78      673.63     70.05 o 
  -4  21  10       29.46        8.86     23.85 o 
  -3  21  10       24.10       17.69     15.90 o 
  -2  21  10      567.82      559.66     45.49 o 
  -1  21  10       68.53       46.54     19.74 o 
   0  21  10      122.53      135.97     32.11 o 
   1  21  10     1271.77     1030.81     70.40 o 
   2  21  10      245.75      170.45     57.18 o 
   3  21  10      108.58       81.07     60.11 o 
   4  21  10       65.91       53.68     41.51 o 
   5  21  10      204.28      267.45     74.22 o 
  -9  22  10        9.87      -23.26     43.34 o 
  -8  22  10       21.03       18.69     97.86 o 
  -7  22  10      289.45      261.84     51.23 o 
  -6  22  10      668.82      690.79     68.39 o 
  -5  22  10      156.61      169.60     38.56 o 
  -4  22  10        1.90        2.80     16.50 o 
  -3  22  10     2319.55     2217.12     77.77 o 
  -2  22  10     3192.95     3103.48     84.36 o 
  -1  22  10     3033.65     2964.31     73.87 o 
   0  22  10      651.84      712.24     64.61 o 
   1  22  10      151.44      129.18     34.31 o 
   2  22  10       19.55       54.79     30.93 o 
   3  22  10      102.95      117.88     44.48 o 
   4  22  10        6.76       60.42     47.54 o 
   5  22  10      181.47      315.85     78.09 o 
  -9  23  10      504.75      442.27     80.06 o 
  -8  23  10      101.88       81.14     92.60 o 
  -7  23  10       34.16       47.63     33.04 o 
  -6  23  10      101.55      113.99     31.26 o 
  -5  23  10      556.25      585.77     58.20 o 
  -4  23  10      274.58      258.09     33.83 o 
  -3  23  10      791.80      763.20     56.79 o 
  -2  23  10      126.82      123.23     30.04 o 
  -1  23  10     2040.15     1868.95     61.15 o 
   0  23  10     1008.46      932.73     65.93 o 
   1  23  10      439.88      333.17     42.88 o 
   2  23  10      128.39      112.32     33.96 o 
   3  23  10        3.97       75.24     33.19 o 
   4  23  10       34.08      130.29     56.34 o 
   5  23  10        0.52       87.39     55.58 o 
  -9  24  10        0.00      -17.77     64.77 o 
  -8  24  10        5.20      -47.06     50.81 o 
  -7  24  10      684.21      629.79     87.30 o 
  -6  24  10        2.17       40.82     29.09 o 
  -5  24  10     1930.75     1790.16     79.13 o 
  -4  24  10     3774.28     3499.49    101.78 o 
  -3  24  10       26.50       45.25     23.12 o 
  -2  24  10       29.00       30.48     21.79 o 
  -1  24  10     1860.98     1668.01     67.93 o 
   0  24  10       33.19      100.63     29.09 o 
   1  24  10      568.44      452.91     58.71 o 
   2  24  10     2475.43     2269.10     91.96 o 
   3  24  10       67.13      165.84     61.13 o 
   4  24  10        0.05        4.34     67.98 o 
   5  24  10        0.00       62.70     89.36 o 
  -9  25  10      191.74      106.41     55.03 o 
  -8  25  10      676.30      602.23    112.58 o 
  -7  25  10       67.59       26.98     48.53 o 
  -6  25  10       42.61        3.81     32.07 o 
  -5  25  10       24.04        6.84     23.92 o 
  -4  25  10     2625.22     2573.12    101.84 o 
  -3  25  10     5139.56     4811.58    132.83 o 
  -2  25  10        8.67       -6.70     21.40 o 
  -1  25  10       48.01       42.27     25.88 o 
   0  25  10     4365.47     3979.11    139.79 o 
   1  25  10       21.77       23.50     27.06 o 
   2  25  10        0.15       51.06     27.49 o 
   3  25  10       71.01      140.66     55.81 o 
   4  25  10       83.15      266.88    120.27 o 
   5  25  10       28.50       13.88     93.62 o 
  -9  26  10       13.93      -22.49     60.33 o 
  -8  26  10     2320.17     2217.68    196.80 o 
  -7  26  10        1.45       23.85     33.86 o 
  -6  26  10      221.82      170.97     43.40 o 
  -5  26  10      724.81      719.12     69.56 o 
  -4  26  10       57.03       55.23     31.31 o 
  -3  26  10     5593.42     5454.79    144.14 o 
  -2  26  10      197.08      276.86     43.26 o 
  -1  26  10     1440.46     1365.40     69.62 o 
   0  26  10     1903.53     1883.46     82.46 o 
   1  26  10     1110.71      927.98     70.70 o 
   2  26  10        0.08       -1.21     52.38 o 
   3  26  10       18.11       81.18     58.42 o 
   4  26  10      174.53      359.35     54.58 o 
   5  26  10       16.21       24.07    103.14 o 
  -8  27  10       62.02       66.19     65.47 o 
  -7  27  10       40.85       41.74     36.84 o 
  -6  27  10       49.14       26.74     26.94 o 
  -5  27  10     1184.63     1171.65     87.80 o 
  -4  27  10        0.01      -32.16     23.57 o 
  -3  27  10     1629.07     1652.89     90.65 o 
  -2  27  10        5.74       -4.05     23.43 o 
  -1  27  10      381.40      335.64     40.85 o 
   0  27  10      109.64      101.33     37.96 o 
   1  27  10     2194.12     1736.34    105.03 o 
   2  27  10       66.52       65.79     44.02 o 
   3  27  10      785.28      926.84    116.31 o 
   4  27  10      762.79      991.69    155.15 o 
   5  27  10       18.39       82.30    114.47 o 
  -8  28  10       27.93      -53.86     87.76 o 
  -7  28  10       82.09       13.34     33.63 o 
  -6  28  10      981.55     1008.97     85.48 o 
  -5  28  10       69.75       30.09     26.20 o 
  -4  28  10      375.47      363.31     52.73 o 
  -3  28  10       47.42       67.33     30.05 o 
  -2  28  10     1491.62     1517.73     92.65 o 
  -1  28  10     1616.37     1696.30     92.47 o 
   0  28  10       27.44       48.10     31.79 o 
   1  28  10       11.49       82.56     30.25 o 
   2  28  10      170.15      212.10     44.17 o 
   3  28  10      330.81      303.28     56.57 o 
   4  28  10     1358.68     1657.91    124.81 o 
   5  28  10       63.47      220.58    131.89 o 
  -8  29  10      435.65      404.74    104.83 o 
  -7  29  10       73.09       63.78     61.21 o 
  -6  29  10      114.23       91.56     35.71 o 
  -5  29  10      258.26      224.70     46.05 o 
  -4  29  10        1.32       33.81     25.40 o 
  -3  29  10       12.59       -6.17     24.17 o 
  -2  29  10       60.17      101.78     32.42 o 
  -1  29  10     1140.60     1188.37    115.11 o 
   0  29  10      221.27      190.18     60.75 o 
   1  29  10       53.21       74.19     31.02 o 
   2  29  10       21.20       57.63     37.23 o 
   3  29  10      454.91      479.15     66.74 o 
   4  29  10      276.09      609.22    207.10 o 
  -8  30  10        0.00        4.78     55.73 o 
  -7  30  10       20.33      -27.86     39.34 o 
  -6  30  10      380.43      351.14     55.29 o 
  -5  30  10      414.58      397.81     57.98 o 
  -4  30  10      332.79      255.48     45.16 o 
  -3  30  10     1210.70     1280.62    105.31 o 
  -2  30  10      915.80      957.80     74.91 o 
  -1  30  10      394.82      326.72     49.81 o 
   0  30  10       34.31       81.40     36.70 o 
   1  30  10       31.98      -11.97     25.82 o 
   2  30  10       11.46       62.52     36.21 o 
   3  30  10      458.86      555.95     71.71 o 
   4  30  10       33.81      167.49    160.10 o 
  -8  31  10       97.01      -21.61     81.74 o 
  -7  31  10      334.07      352.88     69.88 o 
  -6  31  10       10.55       -4.48     20.54 o 
  -5  31  10      106.18      118.64     40.92 o 
  -4  31  10       33.00       34.91     28.79 o 
  -3  31  10     4210.09     3723.81    125.18 o 
  -2  31  10     1027.21      958.38     76.89 o 
  -1  31  10     1058.46     1016.99     78.42 o 
   0  31  10       55.93       94.88     35.87 o 
   1  31  10        7.56       41.50     31.44 o 
   2  31  10       41.48      113.73     39.51 o 
   3  31  10        7.78      108.12     39.96 o 
   4  31  10        0.02      101.25    115.44 o 
  -8  32  10       14.21       10.42     64.46 o 
  -7  32  10      540.49      461.30    111.68 o 
  -6  32  10        0.85       54.29     32.18 o 
  -5  32  10       92.73       67.16     36.04 o 
  -4  32  10     1182.49      951.66     83.49 o 
  -3  32  10        2.25       28.37     29.79 o 
  -2  32  10        0.01       -5.63     28.05 o 
  -1  32  10      352.59      263.70     46.85 o 
   0  32  10     1084.77     1113.82     95.17 o 
   1  32  10      472.01      516.77     65.46 o 
   2  32  10        0.01       55.64     38.85 o 
   3  32  10      312.68      477.21     95.09 o 
   4  32  10      151.37      506.76    190.40 o 
  -8  33  10        8.89      -92.29    104.26 o 
  -7  33  10       65.65       -7.69     63.36 o 
  -6  33  10        8.08      -14.11     25.06 o 
  -5  33  10      190.91      170.34     61.24 o 
  -4  33  10      321.46      190.45     47.94 o 
  -3  33  10      188.96      183.00     44.36 o 
  -2  33  10        8.02      -32.99     27.80 o 
  -1  33  10       25.21       23.13     29.71 o 
   0  33  10      380.16      448.05     65.34 o 
   1  33  10     1713.13     1727.87    136.86 o 
   2  33  10       65.91       84.97     87.58 o 
   3  33  10     1818.63     2017.97    151.81 o 
   4  33  10        0.00      192.12    252.33 o 
  -7  34  10      266.51      212.90     87.50 o 
  -6  34  10      400.68      356.24     72.49 o 
  -5  34  10      443.13      392.81     61.06 o 
  -4  34  10        7.31      -18.02     35.99 o 
  -3  34  10       48.10       -3.95     28.48 o 
  -2  34  10        2.23       13.47     45.00 o 
  -1  34  10       72.46        7.30     43.68 o 
   0  34  10        0.47       13.80     32.98 o 
   1  34  10      149.52      129.12     49.44 o 
   2  34  10      199.91      235.25     58.98 o 
   3  34  10       32.98      121.34     98.49 o 
   4  34  10       97.86      205.75    124.55 o 
  -7  35  10       12.31       18.09     59.86 o 
  -6  35  10        4.45       42.50     58.84 o 
  -5  35  10      202.25      156.24     46.06 o 
  -4  35  10       28.13       46.82     34.46 o 
  -3  35  10       29.42       24.60     35.94 o 
  -2  35  10     1060.60     1016.76     83.16 o 
  -1  35  10      136.17      112.10     52.11 o 
   0  35  10      138.36      246.99     50.95 o 
   1  35  10      132.29      119.30     45.76 o 
   2  35  10        7.74      106.01     60.54 o 
   3  35  10        1.33      144.03     55.48 o 
   4  35  10      135.51      -71.52    112.17 o 
  -7  36  10        0.10      -57.68     51.29 o 
  -6  36  10      116.92       98.90     54.70 o 
  -5  36  10       15.13       33.40     43.46 o 
  -4  36  10      316.00      257.91     50.15 o 
  -3  36  10      428.75      463.76     62.00 o 
  -2  36  10      195.72      250.17     51.48 o 
  -1  36  10      120.26      185.40     51.68 o 
   0  36  10      238.22      271.26     54.82 o 
   1  36  10      214.01      195.56     61.54 o 
   2  36  10      228.02      369.50    101.15 o 
   3  36  10       29.43      150.98     76.46 o 
  -7  37  10      163.04       11.94    169.97 o 
  -6  37  10       23.05       14.26     41.65 o 
  -5  37  10       92.17       51.08     38.14 o 
  -4  37  10       67.47       56.15     37.92 o 
  -3  37  10      394.56      412.83     60.32 o 
  -2  37  10      213.84      185.31     45.73 o 
  -1  37  10       10.28       26.90     32.23 o 
   0  37  10       31.34       39.94     37.73 o 
   1  37  10      143.85      159.91     83.63 o 
   2  37  10       42.04      453.75    121.02 o 
   3  37  10      295.65      689.06    137.15 o 
  -7  38  10        9.46      -50.02     56.41 o 
  -6  38  10       11.41      -17.77     46.16 o 
  -5  38  10       17.83       23.25     35.35 o 
  -4  38  10      317.69      284.02     60.49 o 
  -3  38  10        0.37       15.62     35.27 o 
  -2  38  10       52.36      102.94     38.05 o 
  -1  38  10       17.98       36.60     30.82 o 
   0  38  10      179.25      242.00     63.64 o 
   1  38  10       77.30      105.18     62.61 o 
   2  38  10       12.86      184.67     77.67 o 
   3  38  10       49.77      359.16     88.61 o 
  -6  39  10       47.54       24.35     44.32 o 
  -5  39  10        2.11       14.77     71.18 o 
  -4  39  10      591.18      521.30     81.50 o 
  -3  39  10        0.05       22.22     35.04 o 
  -2  39  10      404.36      420.60     58.50 o 
  -1  39  10        2.30       29.23     33.20 o 
   0  39  10      413.80      360.24    147.78 o 
   1  39  10      415.67      328.12     96.05 o 
   2  39  10      338.40      383.83    107.60 o 
   3  39  10        2.99      319.25     96.28 o 
  -6  40  10       11.19       -6.88     54.60 o 
  -5  40  10      176.07       58.86     58.71 o 
  -4  40  10      580.62      443.92     65.35 o 
  -3  40  10      143.90       78.01     40.12 o 
  -2  40  10      124.45      139.85     40.87 o 
  -1  40  10      113.13      115.91     51.69 o 
   0  40  10       42.06       88.04     89.61 o 
   1  40  10      437.60      652.89    139.79 o 
   2  40  10        0.17      190.80     75.69 o 
   3  40  10      156.48      543.39    113.40 o 
  -6  41  10       59.02      -23.24     59.89 o 
  -5  41  10        9.65      -32.60     56.86 o 
  -4  41  10       21.74       33.26     35.86 o 
  -3  41  10      151.48      149.10     47.73 o 
  -2  41  10      411.16      381.26     59.39 o 
  -1  41  10       48.11       15.22     42.88 o 
   0  41  10      774.33      884.20    169.56 o 
   1  41  10       38.18      126.63     84.29 o 
   2  41  10      227.86      285.15     99.13 o 
  -6  42  10       13.19       17.38    118.95 o 
  -5  42  10        3.59       56.36     43.81 o 
  -4  42  10     1252.56      983.58     94.95 o 
  -3  42  10        7.65        4.45     35.64 o 
  -2  42  10      256.50      328.58     94.39 o 
  -1  42  10       97.79      148.23     56.39 o 
   0  42  10        0.20       61.21     64.62 o 
   1  42  10        7.67      182.96     71.64 o 
   2  42  10        4.80      201.27     75.78 o 
  -5  43  10      448.84      467.15     86.46 o 
  -4  43  10      137.94      128.58     51.03 o 
  -3  43  10       58.56      100.98     47.57 o 
  -2  43  10       96.96      147.65     49.42 o 
  -1  43  10       83.41       45.79     41.24 o 
   0  43  10        1.14      166.61     78.90 o 
   1  43  10      180.66      326.46     99.23 o 
   2  43  10      487.32      478.38    119.77 o 
  -5  44  10       25.19       51.98     48.08 o 
  -4  44  10      429.23      436.06     83.06 o 
  -3  44  10        0.00       42.05     37.66 o 
  -2  44  10       44.81       75.80     46.67 o 
  -1  44  10     2688.22     2465.69    232.34 o 
   0  44  10      315.77      520.96    131.74 o 
   1  44  10       62.21      329.83    109.57 o 
  -5  45  10      107.57       92.69     54.20 o 
  -4  45  10      777.84      730.69     95.29 o 
  -3  45  10       97.10      136.29     45.15 o 
  -2  45  10       36.52       29.37     43.19 o 
  -1  45  10       37.46      242.48     85.27 o 
   0  45  10      262.77      578.36    133.70 o 
   1  45  10      463.53      449.85    114.64 o 
  -4  46  10      210.48      198.60     79.70 o 
  -3  46  10       19.76      -21.88     32.18 o 
  -2  46  10       28.11       85.91     60.33 o 
  -1  46  10        3.43      144.44     59.71 o 
   0  46  10       74.97      222.23     84.19 o 
   1  46  10       92.35      263.35     90.64 o 
  -4  47  10      408.24      399.25     79.44 o 
  -3  47  10       21.88       61.99     46.81 o 
  -2  47  10       16.15      121.73     70.19 o 
  -1  47  10      147.60      141.56     72.98 o 
   0  47  10       50.56      145.11     70.89 o 
  -3  48  10        0.81       82.32     52.28 o 
  -2  48  10       27.90      102.73     64.69 o 
  -1  48  10       46.64      129.73     69.42 o 
 -10   1  11        1.44        9.71     48.33 o 
  -9   1  11        0.05       16.67     25.44 o 
  -8   1  11      942.90     1071.59     73.06 o 
  -7   1  11       62.43       57.58     23.28 o 
  -6   1  11     1976.03     2077.84    106.74 o 
  -5   1  11      653.50      617.12     43.17 o 
  -4   1  11      661.45      649.44     40.81 o 
  -3   1  11     1034.53     1084.85     44.56 o 
  -2   1  11     2873.30     2866.31     66.52 o 
  -1   1  11        0.00       -1.93     13.15 o 
   0   1  11      441.83      482.49     35.65 o 
   1   1  11       50.95       24.52     13.63 o 
   2   1  11        3.14       11.08     29.29 o 
   3   1  11       20.84       29.83     36.63 o 
   4   1  11        0.32      -11.30     40.77 o 
   5   1  11       73.33       98.34     57.18 o 
   6   1  11       17.05      100.50     68.27 o 
 -10   2  11       87.71      137.81     58.47 o 
  -9   2  11      306.11      260.75     50.83 o 
  -8   2  11       76.37       91.67     30.10 o 
  -7   2  11      166.27      126.96     27.29 o 
  -6   2  11     1032.58     1294.62     65.55 o 
  -5   2  11      549.73      569.86     41.13 o 
  -4   2  11     1369.55     1412.97     49.61 o 
  -3   2  11       96.63       83.48     18.30 o 
  -2   2  11       13.76       19.46     13.05 o 
  -1   2  11        0.84      -12.82     12.03 o 
   0   2  11     2000.96     1926.24     56.35 o 
   1   2  11     2519.29     2316.95     62.72 o 
   2   2  11      149.03      141.08     38.34 o 
   3   2  11        7.17       33.42     38.22 o 
   4   2  11       90.81      106.52     41.18 o 
   5   2  11       35.45      151.48     54.65 o 
   6   2  11        3.70      119.65     65.25 o 
 -10   3  11       72.93      100.89     52.04 o 
  -9   3  11       70.28       79.23     29.06 o 
  -8   3  11      161.39       98.75     53.30 o 
  -7   3  11       49.89       44.43     23.19 o 
  -6   3  11      729.38      686.14     48.36 o 
  -5   3  11      422.36      473.56     46.54 o 
  -4   3  11      852.96      877.03     48.42 o 
  -3   3  11      106.14      101.01     18.15 o 
  -2   3  11      420.66      485.23     34.06 o 
  -1   3  11      349.05      342.03     30.01 o 
   0   3  11     1036.72     1011.55     62.72 o 
   1   3  11     5410.85     5344.19     96.75 o 
   2   3  11     8853.27     8445.12    181.18 o 
   3   3  11       14.31       14.42     34.48 o 
   4   3  11        0.00       82.25     39.88 o 
   5   3  11       52.84      129.53     43.24 o 
   6   3  11       81.06      187.92     74.17 o 
 -10   4  11        1.34       63.76     36.12 o 
  -9   4  11       67.37       75.47     38.80 o 
  -8   4  11      205.88      324.43     44.33 o 
  -7   4  11      415.43      482.32     45.20 o 
  -6   4  11      277.68      340.90     36.45 o 
  -5   4  11       37.91       49.39     17.87 o 
  -4   4  11      149.75      182.71     22.94 o 
  -3   4  11      303.49      240.12     25.27 o 
  -2   4  11     3806.84     3725.93     82.63 o 
  -1   4  11      937.63      923.09     44.77 o 
   0   4  11     1598.26     1465.13     75.29 o 
   1   4  11      595.63      617.55     43.58 o 
   2   4  11        6.10      -37.15     23.78 o 
   3   4  11       16.42       -1.31     27.19 o 
   4   4  11       99.66       64.68     39.21 o 
   5   4  11      356.01      478.78     65.92 o 
   6   4  11       84.41      126.47     80.24 o 
 -10   5  11      297.11      245.25     47.37 o 
  -9   5  11       11.63       39.29     30.35 o 
  -8   5  11      590.29      666.83     66.34 o 
  -7   5  11      118.43      119.61     27.57 o 
  -6   5  11      189.22      136.06     25.72 o 
  -5   5  11      385.19      408.89     35.81 o 
  -4   5  11      238.39      238.59     26.21 o 
  -3   5  11     2506.15     2430.79     65.01 o 
  -2   5  11      187.86      247.27     25.74 o 
  -1   5  11      987.84      937.26     45.06 o 
   0   5  11       27.16       34.67     16.11 o 
   1   5  11     4996.66     4818.70    130.28 o 
   2   5  11       20.20       -3.73     20.68 o 
   3   5  11        6.91       -0.54     30.99 o 
   4   5  11       36.06       43.14     39.91 o 
   5   5  11       11.48       32.17     37.01 o 
   6   5  11      123.78      337.70     94.61 o 
 -10   6  11        3.49       82.60     35.35 o 
  -9   6  11       80.88      141.15     32.45 o 
  -8   6  11      137.98      151.28     42.46 o 
  -7   6  11       31.64       34.63     22.72 o 
  -6   6  11     4619.39     4774.52    102.42 o 
  -5   6  11      859.84      951.02     52.97 o 
  -4   6  11      270.10      275.00     27.90 o 
  -3   6  11      426.59      483.56     34.82 o 
  -2   6  11       95.61       43.67     14.72 o 
  -1   6  11      338.25      284.33     28.01 o 
   0   6  11       84.93       71.59     17.96 o 
   1   6  11    14416.83    13908.68    201.81 o 
   2   6  11     1092.41     1263.38     63.62 o 
   3   6  11        1.68       25.11     29.25 o 
   4   6  11        0.86       27.28     42.68 o 
   5   6  11       67.77       65.72     72.53 o 
   6   6  11      323.10      336.23    143.33 o 
 -10   7  11        0.34       81.39     35.86 o 
  -9   7  11       32.14       44.88     29.95 o 
  -8   7  11     1029.62     1147.62     88.59 o 
  -7   7  11      283.40      260.77     51.59 o 
  -6   7  11      336.84      447.39     38.67 o 
  -5   7  11       36.55       20.73     16.15 o 
  -4   7  11      281.73      319.98     30.33 o 
  -3   7  11     1716.87     1915.70     98.46 o 
  -2   7  11       11.55        7.46     12.45 o 
  -1   7  11     1682.59     1814.84     58.26 o 
   0   7  11      402.35      444.11     34.48 o 
   1   7  11      542.65      468.72     45.90 o 
   2   7  11     1094.04      975.84     62.05 o 
   3   7  11       52.97       55.42     32.98 o 
   4   7  11      189.30      141.35     37.74 o 
   5   7  11       12.76       62.58     45.82 o 
   6   7  11      170.67      256.79     84.97 o 
 -10   8  11      273.34      253.89     47.27 o 
  -9   8  11       18.22       31.64     29.61 o 
  -8   8  11      164.10      143.83     41.43 o 
  -7   8  11       34.17       26.97     23.50 o 
  -6   8  11      253.02      245.31     28.52 o 
  -5   8  11     2224.65     2239.62     65.95 o 
  -4   8  11      907.20      977.33     46.01 o 
  -3   8  11     3259.56     3331.09     73.71 o 
  -2   8  11     2670.58     2644.43     76.05 o 
  -1   8  11     4525.49     4524.01     86.67 o 
   0   8  11     1197.61     1120.40     47.93 o 
   1   8  11      504.32      386.72     42.87 o 
   2   8  11      397.80      373.70     40.80 o 
   3   8  11       37.30      104.23     37.43 o 
   4   8  11       84.31      143.25     38.93 o 
   5   8  11       13.29      124.86     53.64 o 
   6   8  11     1459.82     1696.99    196.25 o 
 -10   9  11       24.62      -22.00     40.42 o 
  -9   9  11        7.21      -38.29     24.29 o 
  -8   9  11       11.05       52.15     32.41 o 
  -7   9  11       21.83       11.97     23.30 o 
  -6   9  11       73.13       76.93     25.28 o 
  -5   9  11       60.35       55.64     18.89 o 
  -4   9  11     1052.85     1026.33     48.17 o 
  -3   9  11      105.80      116.02     19.51 o 
  -2   9  11     1394.26     1393.25     75.54 o 
  -1   9  11       85.88       84.76     23.79 o 
   0   9  11        7.75       11.58     14.29 o 
   1   9  11    14430.82    12867.77    193.32 o 
   2   9  11     1024.55      892.34     60.56 o 
   3   9  11      924.00      625.10     74.74 o 
   4   9  11      472.26      513.76     73.94 o 
   5   9  11        2.44       24.88     52.97 o 
   6   9  11      481.77      607.12    109.87 o 
 -10  10  11       54.44      -17.87     37.32 o 
  -9  10  11        8.45       18.73     28.85 o 
  -8  10  11       59.03       84.65     36.32 o 
  -7  10  11      286.11      231.15     38.24 o 
  -6  10  11     2167.27     2171.82     82.80 o 
  -5  10  11      272.97      311.11     29.94 o 
  -4  10  11      227.69      217.61     25.05 o 
  -3  10  11     2888.00     2983.15     68.97 o 
  -2  10  11        5.13       15.08     12.43 o 
  -1  10  11     1189.89     1284.76     46.51 o 
   0  10  11       10.27        7.38     11.87 o 
   1  10  11     1984.00     1808.20     71.61 o 
   2  10  11       60.34       60.37     21.61 o 
   3  10  11      289.62      179.55     48.15 o 
   4  10  11      729.78      761.13     86.91 o 
   5  10  11       65.47      113.23     52.34 o 
   6  10  11      795.14      869.96    212.50 o 
 -10  11  11       76.54       67.64     43.87 o 
  -9  11  11      197.80      263.00     47.25 o 
  -8  11  11     2175.93     2187.19    105.78 o 
  -7  11  11      188.01      157.63     38.03 o 
  -6  11  11        0.14       14.22     21.08 o 
  -5  11  11      157.03      130.39     22.32 o 
  -4  11  11       38.77       25.51     15.07 o 
  -3  11  11      989.30     1139.42     46.12 o 
  -2  11  11     2390.14     2523.46     67.25 o 
  -1  11  11      889.64      943.31     46.18 o 
   0  11  11     1070.99     1081.37     48.39 o 
   1  11  11       97.83       13.85     26.27 o 
   2  11  11       71.56       24.49     24.31 o 
   3  11  11      125.93      112.40     44.40 o 
   4  11  11       62.38       87.58     75.00 o 
   5  11  11       10.73      -27.54     62.26 o 
   6  11  11      416.86      637.56    112.34 o 
 -10  12  11       23.94       36.68     40.12 o 
  -9  12  11       29.76       -3.42     27.81 o 
  -8  12  11      296.80      289.45     52.19 o 
  -7  12  11      165.14      166.70     35.91 o 
  -6  12  11      563.35      512.58     58.42 o 
  -5  12  11        1.12        5.22     17.44 o 
  -4  12  11     1192.36     1202.61     47.90 o 
  -3  12  11      435.17      481.06     34.50 o 
  -2  12  11       53.25       42.93     15.78 o 
  -1  12  11      277.03      279.11     36.76 o 
   0  12  11        9.13       16.82     11.97 o 
   1  12  11     3473.81     2846.69     86.66 o 
   2  12  11     1365.87     1391.20     75.48 o 
   3  12  11      276.55      133.59     47.66 o 
   4  12  11        0.23       67.15     43.77 o 
   5  12  11        0.76       49.98     56.78 o 
  -9  13  11        0.08       -1.17     28.70 o 
  -8  13  11      509.69      418.60     59.92 o 
  -7  13  11      276.99      232.89     39.66 o 
  -6  13  11       41.82       32.49     22.70 o 
  -5  13  11      240.89      239.79     37.07 o 
  -4  13  11      501.24      527.98     35.06 o 
  -3  13  11       54.82       53.57     16.36 o 
  -2  13  11        4.31       16.06     15.45 o 
  -1  13  11       85.49       55.92     16.83 o 
   0  13  11      174.65      152.69     21.75 o 
   1  13  11      256.24      150.75     31.40 o 
   2  13  11      466.74      455.82     49.74 o 
   3  13  11        0.26       -0.81     37.29 o 
   4  13  11        1.05       27.84     38.44 o 
   5  13  11        9.44        5.50     71.82 o 
  -9  14  11       83.17      -50.12     68.82 o 
  -8  14  11        3.30      -16.69     29.48 o 
  -7  14  11      173.08      124.23     32.92 o 
  -6  14  11      137.55       96.22     29.30 o 
  -5  14  11      229.69      225.46     35.06 o 
  -4  14  11      613.85      652.00     45.87 o 
  -3  14  11       64.99       56.05     14.20 o 
  -2  14  11     1058.30     1180.09     45.27 o 
  -1  14  11      205.67      253.83     27.20 o 
   0  14  11     2002.15     2032.65     60.11 o 
   1  14  11      645.24      683.21     52.88 o 
   2  14  11      302.37      289.18     60.08 o 
   3  14  11      166.26       93.03     45.85 o 
   4  14  11       14.97      -24.98     38.93 o 
   5  14  11      102.30      153.32     53.64 o
[truncated: 223,802 more chars]
